# Supplementary material for: Proximity proteomics of synaptopodin provides insight into the molecular composition of the spine apparatus of dendritic spines
Source: Proc Natl Acad Sci U S A. 2022 Oct 10;119(42):e2203750119. doi: 10.1073/pnas.2203750119 (PMC9586327; doi:10.1073/pnas.2203750119)
Supplement: Supplementary File [file pnas.2203750119.sd01.xlsx]

## Sheet: iBioID Experiment 1
Identified Proteins (2626/2630)	Accession Number	Alternate ID	T-Test (p-value): (p < 0.1)	Fold Change by Category
Voltage-dependent P/Q-type calcium channel subunit alpha-1A OS=Mus musculus OX=10090 GN=Cacna1a PE=1 SV=2	CAC1A_MOUSE	Cacna1a	0.0043	INF
Calretinin OS=Mus musculus OX=10090 GN=Calb2 PE=1 SV=3	CALB2_MOUSE	Calb2	0.014	INF
RAC-gamma serine/threonine-protein kinase OS=Mus musculus OX=10090 GN=Akt3 PE=1 SV=1	AKT3_MOUSE	Akt3	< 0.00010	INF
39S ribosomal protein L37, mitochondrial OS=Mus musculus OX=10090 GN=Mrpl37 PE=1 SV=1	RM37_MOUSE	Mrpl37	0.078	INF
Oxysterol-binding protein-related protein 2 OS=Mus musculus OX=10090 GN=Osbpl2 PE=1 SV=1	OSBL2_MOUSE	Osbpl2	0.079	INF
Serine/threonine-protein phosphatase 6 regulatory ankyrin repeat subunit A OS=Mus musculus OX=10090 GN=Ankrd28 PE=1 SV=1	ANR28_MOUSE	Ankrd28	0.079	INF
Protein numb homolog OS=Mus musculus OX=10090 GN=Numb PE=1 SV=1	NUMB_MOUSE	Numb	0.087	INF
Mitogen-activated protein kinase kinase kinase kinase 2 OS=Mus musculus OX=10090 GN=Map4k2 PE=1 SV=1	M4K2_MOUSE	Map4k2	0.087	INF
Probable tRNA N6-adenosine threonylcarbamoyltransferase OS=Mus musculus OX=10090 GN=Osgep PE=1 SV=2	OSGEP_MOUSE	Osgep	0.099	INF
Transforming growth factor beta-1-induced transcript 1 protein OS=Mus musculus OX=10090 GN=Tgfb1i1 PE=1 SV=2	TGFI1_MOUSE	Tgfb1i1	0.036	6.3
Cordon-bleu protein-like 1 OS=Mus musculus OX=10090 GN=Cobll1 PE=1 SV=2	COBL1_MOUSE	Cobll1	0.074	6.1
Chloride intracellular channel protein 1 OS=Mus musculus OX=10090 GN=Clic1 PE=1 SV=3	CLIC1_MOUSE	Clic1	0.051	5.6
Synaptopodin OS=Mus musculus OX=10090 GN=Synpo PE=1 SV=2	SYNPO_MOUSE	Synpo	0.079	5.3
Sodium- and chloride-dependent GABA transporter 2 OS=Mus musculus OX=10090 GN=Slc6a13 PE=1 SV=1	S6A13_MOUSE	Slc6a13	0.044	5
Ubiquitin-like modifier-activating enzyme ATG7 OS=Mus musculus OX=10090 GN=Atg7 PE=1 SV=1	ATG7_MOUSE	Atg7	0.022	4.8
Ethanolamine-phosphate cytidylyltransferase OS=Mus musculus OX=10090 GN=Pcyt2 PE=1 SV=1	PCY2_MOUSE	Pcyt2	0.073	4.2
Ubiquitin-like modifier-activating enzyme 6 OS=Mus musculus OX=10090 GN=Uba6 PE=1 SV=1	UBA6_MOUSE	Uba6	0.073	4.2
Phosphoinositide 3-kinase regulatory subunit 4 OS=Mus musculus OX=10090 GN=Pik3r4 PE=1 SV=3	PI3R4_MOUSE	Pik3r4	0.081	3.5
Ubiquitin carboxyl-terminal hydrolase 15 OS=Mus musculus OX=10090 GN=Usp15 PE=1 SV=1	UBP15_MOUSE	Usp15	0.077	3.4
1,4-alpha-glucan-branching enzyme OS=Mus musculus OX=10090 GN=Gbe1 PE=1 SV=1	GLGB_MOUSE	Gbe1	0.077	3.4
Golgi phosphoprotein 3 OS=Mus musculus OX=10090 GN=Golph3 PE=1 SV=1	GOLP3_MOUSE	Golph3	0.077	3.4
RAC-alpha serine/threonine-protein kinase OS=Mus musculus OX=10090 GN=Akt1 PE=1 SV=2	AKT1_MOUSE	Akt1	0.094	3.2
Serine/threonine-protein kinase A-Raf OS=Mus musculus OX=10090 GN=Araf PE=1 SV=2	ARAF_MOUSE	Araf	0.085	3.1
Guanine nucleotide-binding protein G(k) subunit alpha OS=Mus musculus OX=10090 GN=Gnai3 PE=1 SV=3	GNAI3_MOUSE	Gnai3	0.022	3
Jouberin OS=Mus musculus OX=10090 GN=Ahi1 PE=1 SV=2	AHI1_MOUSE	Ahi1	0.035	2.8
RAC-beta serine/threonine-protein kinase OS=Mus musculus OX=10090 GN=Akt2 PE=1 SV=1	AKT2_MOUSE	Akt2	0.035	2.8
Guanine nucleotide-binding protein G(i) subunit alpha-1 OS=Mus musculus OX=10090 GN=Gnai1 PE=1 SV=1	GNAI1_MOUSE	Gnai1	0.026	2.7
Stromal membrane-associated protein 1 OS=Mus musculus OX=10090 GN=Smap1 PE=1 SV=1	SMAP1_MOUSE	Smap1	0.049	2.6
60S ribosomal protein L15 OS=Mus musculus OX=10090 GN=Rpl15 PE=1 SV=4	RL15_MOUSE	Rpl15	0.015	2.5
Nuclear pore complex protein Nup160 OS=Mus musculus OX=10090 GN=Nup160 PE=1 SV=2	NU160_MOUSE	Nup160	0.079	2.5
PDZ and LIM protein 7 OS=Mus musculus OX=10090 GN=Pdlim7 PE=1 SV=1	PDLI7_MOUSE	Pdlim7	0.094	2.4
Exocyst complex component 6B OS=Mus musculus OX=10090 GN=Exoc6b PE=1 SV=1	EXC6B_MOUSE	Exoc6b	0.018	2.3
Sodium/potassium-transporting ATPase subunit beta-3 OS=Mus musculus OX=10090 GN=Atp1b3 PE=1 SV=1	AT1B3_MOUSE	Atp1b3	0.029	2.3
Guanine nucleotide-binding protein G(i) subunit alpha-2 OS=Mus musculus OX=10090 GN=Gnai2 PE=1 SV=5	GNAI2_MOUSE	Gnai2	0.021	2.3
Alpha-1-syntrophin OS=Mus musculus OX=10090 GN=Snta1 PE=1 SV=1	SNTA1_MOUSE	Snta1	0.011	2.1
Cluster of Guanine nucleotide-binding protein G(i) subunit alpha-2 OS=Mus musculus OX=10090 GN=Gnai2 PE=1 SV=5 (GNAI2_MOUSE)	GNAI2_MOUSE [3]	Gnai2	0.03	2.1
Inactive phospholipase C-like protein 2 OS=Mus musculus OX=10090 GN=Plcl2 PE=1 SV=2	PLCL2_MOUSE	Plcl2	0.096	2.1
Succinate dehydrogenase [ubiquinone] iron-sulfur subunit, mitochondrial OS=Mus musculus OX=10090 GN=Sdhb PE=1 SV=1	SDHB_MOUSE	Sdhb	0.0059	2
Guanine nucleotide-binding protein G(s) subunit alpha isoforms XLas OS=Mus musculus OX=10090 GN=Gnas PE=1 SV=1	GNAS1_MOUSE	Gnas	0.04	2
NADH dehydrogenase [ubiquinone] 1 alpha subcomplex subunit 2 OS=Mus musculus OX=10090 GN=Ndufa2 PE=1 SV=3	NDUA2_MOUSE	Ndufa2	0.07	2
Inositol 1,4,5-trisphosphate receptor type 3 OS=Mus musculus OX=10090 GN=Itpr3 PE=1 SV=3	ITPR3_MOUSE	Itpr3	0.074	2
Signal recognition particle subunit SRP68 OS=Mus musculus OX=10090 GN=Srp68 PE=1 SV=2	SRP68_MOUSE	Srp68	0.091	2
Gap junction alpha-1 protein OS=Mus musculus OX=10090 GN=Gja1 PE=1 SV=2	CXA1_MOUSE	Gja1	0.0037	1.9
Guanine nucleotide-binding protein G(o) subunit alpha OS=Mus musculus OX=10090 GN=Gnao1 PE=1 SV=3	GNAO_MOUSE	Gnao1	0.022	1.9
60S acidic ribosomal protein P1 OS=Mus musculus OX=10090 GN=Rplp1 PE=1 SV=1	RLA1_MOUSE	Rplp1	0.026	1.9
Dynactin subunit 4 OS=Mus musculus OX=10090 GN=Dctn4 PE=1 SV=1	DCTN4_MOUSE	Dctn4	0.078	1.9
Thimet oligopeptidase OS=Mus musculus OX=10090 GN=Thop1 PE=1 SV=1	THOP1_MOUSE	Thop1	0.0091	1.8
Ran-binding protein 3 OS=Mus musculus OX=10090 GN=Ranbp3 PE=1 SV=2	RANB3_MOUSE	Ranbp3	0.05	1.8
Histidine--tRNA ligase, cytoplasmic OS=Mus musculus OX=10090 GN=Hars PE=1 SV=2	SYHC_MOUSE	Hars	0.053	1.8
Dedicator of cytokinesis protein 4 OS=Mus musculus OX=10090 GN=Dock4 PE=1 SV=1	DOCK4_MOUSE	Dock4	0.038	1.7
ELAV-like protein 1 OS=Mus musculus OX=10090 GN=Elavl1 PE=1 SV=2	ELAV1_MOUSE	Elavl1	0.022	1.6
Profilin-1 OS=Mus musculus OX=10090 GN=Pfn1 PE=1 SV=2	PROF1_MOUSE	Pfn1	0.039	1.6
Rap guanine nucleotide exchange factor 4 OS=Mus musculus OX=10090 GN=Rapgef4 PE=1 SV=1	RPGF4_MOUSE	Rapgef4	0.065	1.6
Protein SOGA3 OS=Mus musculus OX=10090 GN=Soga3 PE=1 SV=2	SOGA3_MOUSE	Soga3	0.072	1.6
T-complex protein 1 subunit gamma OS=Mus musculus OX=10090 GN=Cct3 PE=1 SV=1	TCPG_MOUSE	Cct3	0.032	1.5
Protein FAM49A OS=Mus musculus OX=10090 GN=Fam49a PE=1 SV=1	FA49A_MOUSE	Fam49a	0.035	1.5
Very-long-chain (3R)-3-hydroxyacyl-CoA dehydratase 3 OS=Mus musculus OX=10090 GN=Hacd3 PE=1 SV=2	HACD3_MOUSE	Hacd3	0.093	1.5
Peroxiredoxin-2 OS=Mus musculus OX=10090 GN=Prdx2 PE=1 SV=3	PRDX2_MOUSE	Prdx2	0.099	1.5
14-3-3 protein theta OS=Mus musculus OX=10090 GN=Ywhaq PE=1 SV=1	1433T_MOUSE	Ywhaq	0.017	1.4
Phospholipase A-2-activating protein OS=Mus musculus OX=10090 GN=Plaa PE=1 SV=4	PLAP_MOUSE	Plaa	0.018	1.4
Peptidyl-prolyl cis-trans isomerase FKBP1A OS=Mus musculus OX=10090 GN=Fkbp1a PE=1 SV=2	FKB1A_MOUSE	Fkbp1a	0.034	1.4
Interleukin enhancer-binding factor 2 OS=Mus musculus OX=10090 GN=Ilf2 PE=1 SV=1	ILF2_MOUSE	Ilf2	0.069	1.4
Gamma-aminobutyric acid type B receptor subunit 1 OS=Mus musculus OX=10090 GN=Gabbr1 PE=1 SV=1	GABR1_MOUSE	Gabbr1	0.07	1.4
Carbonyl reductase [NADPH] 3 OS=Mus musculus OX=10090 GN=Cbr3 PE=1 SV=1	CBR3_MOUSE	Cbr3	0.075	1.4
ATP synthase subunit alpha, mitochondrial OS=Mus musculus OX=10090 GN=Atp5f1a PE=1 SV=1	ATPA_MOUSE	Atp5f1a	0.086	1.4
Cluster of Cyclin-dependent kinase-like 5 OS=Mus musculus OX=10090 GN=Cdkl5 PE=1 SV=1 (CDKL5_MOUSE)	CDKL5_MOUSE [7]	Cdkl5	0.088	1.4
Pyruvate dehydrogenase E1 component subunit beta, mitochondrial OS=Mus musculus OX=10090 GN=Pdhb PE=1 SV=1	ODPB_MOUSE	Pdhb	0.0076	1.3
14-3-3 protein eta OS=Mus musculus OX=10090 GN=Ywhah PE=1 SV=2	1433F_MOUSE	Ywhah	0.035	1.3
Eukaryotic translation initiation factor 3 subunit L OS=Mus musculus OX=10090 GN=Eif3l PE=1 SV=1	EIF3L_MOUSE	Eif3l	0.079	1.3
Cluster of Ras-related C3 botulinum toxin substrate 1 OS=Mus musculus OX=10090 GN=Rac1 PE=1 SV=1 (RAC1_MOUSE)	RAC1_MOUSE [2]	Rac1	0.093	1.3
Dihydropyrimidinase-related protein 2 OS=Mus musculus OX=10090 GN=Dpysl2 PE=1 SV=2	DPYL2_MOUSE	Dpysl2	0.012	1.2
14-3-3 protein zeta/delta OS=Mus musculus OX=10090 GN=Ywhaz PE=1 SV=1	1433Z_MOUSE	Ywhaz	0.03	1.2
Malate dehydrogenase, mitochondrial OS=Mus musculus OX=10090 GN=Mdh2 PE=1 SV=3	MDHM_MOUSE	Mdh2	0.04	1.2
14-3-3 protein gamma OS=Mus musculus OX=10090 GN=Ywhag PE=1 SV=2	1433G_MOUSE	Ywhag	0.077	1.2
40S ribosomal protein S3 OS=Mus musculus OX=10090 GN=Rps3 PE=1 SV=1	RS3_MOUSE	Rps3	0.098	1.2
14-3-3 protein beta/alpha OS=Mus musculus OX=10090 GN=Ywhab PE=1 SV=3	1433B_MOUSE	Ywhab	0.095	1.1
Cluster of Calcium/calmodulin-dependent 3',5'-cyclic nucleotide phosphodiesterase 1B OS=Mus musculus OX=10090 GN=Pde1b PE=1 SV=2 (PDE1B_MOUSE)	PDE1B_MOUSE [3]	Pde1b	0.051	0.9
Bifunctional purine biosynthesis protein PURH OS=Mus musculus OX=10090 GN=Atic PE=1 SV=2	PUR9_MOUSE	Atic	0.056	0.9
Band 4.1-like protein 1 OS=Mus musculus OX=10090 GN=Epb41l1 PE=1 SV=2	E41L1_MOUSE	Epb41l1	0.089	0.9
Staphylococcal nuclease domain-containing protein 1 OS=Mus musculus OX=10090 GN=Snd1 PE=1 SV=1	SND1_MOUSE	Snd1	0.002	0.8
Triple functional domain protein OS=Mus musculus OX=10090 GN=Trio PE=1 SV=3	TRIO_MOUSE	Trio	0.014	0.8
Claudin-11 OS=Mus musculus OX=10090 GN=Cldn11 PE=1 SV=1	CLD11_MOUSE	Cldn11	0.018	0.8
Neuronal cell adhesion molecule OS=Mus musculus OX=10090 GN=Nrcam PE=1 SV=2	NRCAM_MOUSE	Nrcam	0.025	0.8
Septin-8 OS=Mus musculus OX=10090 GN=Sept8 PE=1 SV=4	SEPT8_MOUSE	Sept8	0.036	0.8
Calcium/calmodulin-dependent 3',5'-cyclic nucleotide phosphodiesterase 1B OS=Mus musculus OX=10090 GN=Pde1b PE=1 SV=2	PDE1B_MOUSE	Pde1b	0.036	0.8
Plasma membrane calcium-transporting ATPase 2 OS=Mus musculus OX=10090 GN=Atp2b2 PE=1 SV=2	AT2B2_MOUSE	Atp2b2	0.066	0.8
Cluster of Glyceraldehyde-3-phosphate dehydrogenase OS=Mus musculus OX=10090 GN=Gapdh PE=1 SV=2 (G3P_MOUSE)	G3P_MOUSE [2]	Gapdh	0.069	0.8
Glyceraldehyde-3-phosphate dehydrogenase OS=Mus musculus OX=10090 GN=Gapdh PE=1 SV=2	G3P_MOUSE	Gapdh	0.069	0.8
D-3-phosphoglycerate dehydrogenase OS=Mus musculus OX=10090 GN=Phgdh PE=1 SV=3	SERA_MOUSE	Phgdh	0.072	0.8
Cluster of Ras-related protein Rap-2b OS=Mus musculus OX=10090 GN=Rap2b PE=1 SV=1 (RAP2B_MOUSE)	RAP2B_MOUSE [3]	Rap2b	0.075	0.8
NADH dehydrogenase [ubiquinone] 1 alpha subcomplex subunit 7 OS=Mus musculus OX=10090 GN=Ndufa7 PE=1 SV=3	NDUA7_MOUSE	Ndufa7	0.082	0.8
Prolyl endopeptidase OS=Mus musculus OX=10090 GN=Prep PE=1 SV=1	PPCE_MOUSE	Prep	0.083	0.8
Protein kinase C gamma type OS=Mus musculus OX=10090 GN=Prkcg PE=1 SV=1	KPCG_MOUSE	Prkcg	0.083	0.8
ATP-citrate synthase OS=Mus musculus OX=10090 GN=Acly PE=1 SV=1	ACLY_MOUSE	Acly	0.085	0.8
AP-3 complex subunit delta-1 OS=Mus musculus OX=10090 GN=Ap3d1 PE=1 SV=1	AP3D1_MOUSE	Ap3d1	0.086	0.8
Myotubularin-related protein 5 OS=Mus musculus OX=10090 GN=Sbf1 PE=1 SV=2	MTMR5_MOUSE	Sbf1	0.087	0.8
Disks large homolog 4 OS=Mus musculus OX=10090 GN=Dlg4 PE=1 SV=1	DLG4_MOUSE	Dlg4	0.0047	0.7
Tight junction protein ZO-1 OS=Mus musculus OX=10090 GN=Tjp1 PE=1 SV=2	ZO1_MOUSE	Tjp1	0.027	0.7
Delta-1-pyrroline-5-carboxylate dehydrogenase, mitochondrial OS=Mus musculus OX=10090 GN=Aldh4a1 PE=1 SV=3	AL4A1_MOUSE	Aldh4a1	0.029	0.7
40S ribosomal protein S2 OS=Mus musculus OX=10090 GN=Rps2 PE=1 SV=3	RS2_MOUSE	Rps2	0.033	0.7
Cytoplasmic dynein 1 light intermediate chain 2 OS=Mus musculus OX=10090 GN=Dync1li2 PE=1 SV=2	DC1L2_MOUSE	Dync1li2	0.041	0.7
Coronin-1B OS=Mus musculus OX=10090 GN=Coro1b PE=1 SV=1	COR1B_MOUSE	Coro1b	0.046	0.7
Voltage-dependent anion-selective channel protein 3 OS=Mus musculus OX=10090 GN=Vdac3 PE=1 SV=1	VDAC3_MOUSE	Vdac3	0.063	0.7
LIM and SH3 domain protein 1 OS=Mus musculus OX=10090 GN=Lasp1 PE=1 SV=1	LASP1_MOUSE	Lasp1	0.08	0.7
Septin-11 OS=Mus musculus OX=10090 GN=Sept11 PE=1 SV=4	SEP11_MOUSE	2021-09-11	0.082	0.7
Cluster of ATP-dependent RNA helicase DDX3X OS=Mus musculus OX=10090 GN=Ddx3x PE=1 SV=3 (DDX3X_MOUSE)	DDX3X_MOUSE [2]	Ddx3x	0.083	0.7
ATP-dependent RNA helicase DDX3Y OS=Mus musculus OX=10090 GN=Ddx3y PE=1 SV=2	DDX3Y_MOUSE	Ddx3y	0.054	0.7
Propionyl-CoA carboxylase beta chain, mitochondrial OS=Mus musculus OX=10090 GN=Pccb PE=1 SV=2	PCCB_MOUSE	Pccb	0.085	0.7
Adenylate kinase isoenzyme 1 OS=Mus musculus OX=10090 GN=Ak1 PE=1 SV=1	KAD1_MOUSE	Ak1	0.088	0.7
Protein phosphatase 1 regulatory subunit 12C OS=Mus musculus OX=10090 GN=Ppp1r12c PE=1 SV=1	PP12C_MOUSE	Ppp1r12c	0.097	0.7
Tripartite motif-containing protein 3 OS=Mus musculus OX=10090 GN=Trim3 PE=1 SV=1	TRIM3_MOUSE	Trim3	0.098	0.7
Ras/Rap GTPase-activating protein SynGAP OS=Mus musculus OX=10090 GN=Syngap1 PE=1 SV=2	SYGP1_MOUSE	Syngap1	0.002	0.6
SEC14-like protein 2 OS=Mus musculus OX=10090 GN=Sec14l2 PE=1 SV=1	S14L2_MOUSE	Sec14l2	0.0025	0.6
Dehydrogenase/reductase SDR family member 1 OS=Mus musculus OX=10090 GN=Dhrs1 PE=1 SV=1	DHRS1_MOUSE	Dhrs1	0.0045	0.6
Eukaryotic initiation factor 4A-III OS=Mus musculus OX=10090 GN=Eif4a3 PE=1 SV=3	IF4A3_MOUSE	Eif4a3	0.0064	0.6
cGMP-dependent 3',5'-cyclic phosphodiesterase OS=Mus musculus OX=10090 GN=Pde2a PE=1 SV=4	PDE2A_MOUSE	Pde2a	0.0087	0.6
Vesicle-trafficking protein SEC22b OS=Mus musculus OX=10090 GN=Sec22b PE=1 SV=3	SC22B_MOUSE	Sec22b	0.0087	0.6
Disks large homolog 2 OS=Mus musculus OX=10090 GN=Dlg2 PE=1 SV=2	DLG2_MOUSE	Dlg2	0.014	0.6
60S ribosomal protein L5 OS=Mus musculus OX=10090 GN=Rpl5 PE=1 SV=3	RL5_MOUSE	Rpl5	0.017	0.6
Cluster of C-terminal-binding protein 1 OS=Mus musculus OX=10090 GN=Ctbp1 PE=1 SV=2 (CTBP1_MOUSE)	CTBP1_MOUSE [2]	Ctbp1	0.018	0.6
C-terminal-binding protein 1 OS=Mus musculus OX=10090 GN=Ctbp1 PE=1 SV=2	CTBP1_MOUSE	Ctbp1	0.019	0.6
Rap guanine nucleotide exchange factor 2 OS=Mus musculus OX=10090 GN=Rapgef2 PE=1 SV=2	RPGF2_MOUSE	Rapgef2	0.02	0.6
[Pyruvate dehydrogenase (acetyl-transferring)] kinase isozyme 1, mitochondrial OS=Mus musculus OX=10090 GN=Pdk1 PE=1 SV=2	PDK1_MOUSE	Pdk1	0.027	0.6
Serine/threonine-protein phosphatase 2A 55 kDa regulatory subunit B alpha isoform OS=Mus musculus OX=10090 GN=Ppp2r2a PE=1 SV=1	2ABA_MOUSE	Ppp2r2a	0.075	0.6
Phosphatase and actin regulator 1 OS=Mus musculus OX=10090 GN=Phactr1 PE=1 SV=1	PHAR1_MOUSE	Phactr1	0.038	0.6
ATP-dependent RNA helicase DDX19A OS=Mus musculus OX=10090 GN=Ddx19a PE=1 SV=2	DD19A_MOUSE	Ddx19a	0.038	0.6
Protein zyg-11 homolog B OS=Mus musculus OX=10090 GN=Zyg11b PE=1 SV=2	ZY11B_MOUSE	Zyg11b	0.038	0.6
Iron-sulfur cluster assembly enzyme ISCU, mitochondrial OS=Mus musculus OX=10090 GN=Iscu PE=1 SV=1	ISCU_MOUSE	Iscu	0.038	0.6
Rho GDP-dissociation inhibitor 1 OS=Mus musculus OX=10090 GN=Arhgdia PE=1 SV=3	GDIR1_MOUSE	Arhgdia	0.039	0.6
Very-long-chain 3-oxoacyl-CoA reductase OS=Mus musculus OX=10090 GN=Hsd17b12 PE=1 SV=1	DHB12_MOUSE	Hsd17b12	0.043	0.6
Threonine synthase-like 1 OS=Mus musculus OX=10090 GN=Thnsl1 PE=1 SV=1	THNS1_MOUSE	Thnsl1	0.052	0.6
BDNF/NT-3 growth factors receptor OS=Mus musculus OX=10090 GN=Ntrk2 PE=1 SV=1	NTRK2_MOUSE	Ntrk2	0.067	0.6
26S proteasome non-ATPase regulatory subunit 14 OS=Mus musculus OX=10090 GN=Psmd14 PE=1 SV=2	PSDE_MOUSE	Psmd14	0.072	0.6
Ras-related protein Rap-2a OS=Mus musculus OX=10090 GN=Rap2a PE=1 SV=2	RAP2A_MOUSE	Rap2a	0.0071	0.6
Actin-related protein 2/3 complex subunit 2 OS=Mus musculus OX=10090 GN=Arpc2 PE=1 SV=3	ARPC2_MOUSE	Arpc2	0.076	0.6
Abl interactor 1 OS=Mus musculus OX=10090 GN=Abi1 PE=1 SV=3	ABI1_MOUSE	Abi1	0.076	0.6
Glial fibrillary acidic protein OS=Mus musculus OX=10090 GN=Gfap PE=1 SV=4	GFAP_MOUSE	Gfap	0.079	0.6
Cytosol aminopeptidase OS=Mus musculus OX=10090 GN=Lap3 PE=1 SV=3	AMPL_MOUSE	Lap3	0.081	0.6
NADP-dependent malic enzyme OS=Mus musculus OX=10090 GN=Me1 PE=1 SV=2	MAOX_MOUSE	Me1	0.087	0.6
Long-chain specific acyl-CoA dehydrogenase, mitochondrial OS=Mus musculus OX=10090 GN=Acadl PE=1 SV=2	ACADL_MOUSE	Acadl	0.088	0.6
Serine/threonine-protein kinase BRSK2 OS=Mus musculus OX=10090 GN=Brsk2 PE=1 SV=2	BRSK2_MOUSE	Brsk2	0.091	0.6
Succinate--CoA ligase [GDP-forming] subunit beta, mitochondrial OS=Mus musculus OX=10090 GN=Suclg2 PE=1 SV=3	SUCB2_MOUSE	Suclg2	0.091	0.6
Calreticulin OS=Mus musculus OX=10090 GN=Calr PE=1 SV=1	CALR_MOUSE	Calr	0.094	0.6
Cluster of Synaptotagmin-1 OS=Mus musculus OX=10090 GN=Syt1 PE=1 SV=1 (SYT1_MOUSE)	SYT1_MOUSE [3]	Syt1	0.097	0.6
Synaptotagmin-1 OS=Mus musculus OX=10090 GN=Syt1 PE=1 SV=1	SYT1_MOUSE	Syt1	0.12	0.6
Synaptotagmin-2 OS=Mus musculus OX=10090 GN=Syt2 PE=1 SV=1	SYT2_MOUSE	Syt2	0.26	0.6
Aspartate--tRNA ligase, cytoplasmic OS=Mus musculus OX=10090 GN=Dars PE=1 SV=2	SYDC_MOUSE	Dars	0.098	0.6
Glutamate receptor ionotropic, NMDA 2B OS=Mus musculus OX=10090 GN=Grin2b PE=1 SV=3	NMDE2_MOUSE	Grin2b	0.0065	0.5
cAMP-dependent protein kinase type II-alpha regulatory subunit OS=Mus musculus OX=10090 GN=Prkar2a PE=1 SV=2	KAP2_MOUSE	Prkar2a	0.01	0.5
Exocyst complex component 8 OS=Mus musculus OX=10090 GN=Exoc8 PE=1 SV=1	EXOC8_MOUSE	Exoc8	0.02	0.5
Receptor-type tyrosine-protein phosphatase S OS=Mus musculus OX=10090 GN=Ptprs PE=1 SV=1	PTPRS_MOUSE	Ptprs	0.02	0.5
Peptidyl-prolyl cis-trans isomerase D OS=Mus musculus OX=10090 GN=Ppid PE=1 SV=3	PPID_MOUSE	Ppid	0.021	0.5
Probable threonine--tRNA ligase 2, cytoplasmic OS=Mus musculus OX=10090 GN=Tarsl2 PE=1 SV=1	SYTC2_MOUSE	Tarsl2	0.027	0.5
Plasminogen activator inhibitor 1 RNA-binding protein OS=Mus musculus OX=10090 GN=Serbp1 PE=1 SV=2	PAIRB_MOUSE	Serbp1	0.028	0.5
Cluster of Serine/threonine-protein phosphatase 2A 55 kDa regulatory subunit B alpha isoform OS=Mus musculus OX=10090 GN=Ppp2r2a PE=1 SV=1 (2ABA_MOUSE)	2ABA_MOUSE [4]	Ppp2r2a	0.035	0.5
Protein NipSnap homolog 2 OS=Mus musculus OX=10090 GN=Nipsnap2 PE=1 SV=1	NIPS2_MOUSE	Nipsnap2	0.038	0.5
Thioredoxin-related transmembrane protein 2 OS=Mus musculus OX=10090 GN=Tmx2 PE=1 SV=1	TMX2_MOUSE	Tmx2	0.043	0.5
Vacuolar protein sorting-associated protein 29 OS=Mus musculus OX=10090 GN=Vps29 PE=1 SV=1	VPS29_MOUSE	Vps29	0.052	0.5
Cleft lip and palate transmembrane protein 1 homolog OS=Mus musculus OX=10090 GN=Clptm1 PE=1 SV=1	CLPT1_MOUSE	Clptm1	0.054	0.5
Fumarate hydratase, mitochondrial OS=Mus musculus OX=10090 GN=Fh PE=1 SV=3	FUMH_MOUSE	Fh	0.059	0.5
Metabotropic glutamate receptor 5 OS=Mus musculus OX=10090 GN=Grm5 PE=1 SV=2	GRM5_MOUSE	Grm5	0.063	0.5
Spectrin beta chain, erythrocytic OS=Mus musculus OX=10090 GN=Sptb PE=1 SV=4	SPTB1_MOUSE	Sptb	0.065	0.5
60S ribosomal protein L27a OS=Mus musculus OX=10090 GN=Rpl27a PE=1 SV=5	RL27A_MOUSE	Rpl27a	0.067	0.5
Coatomer subunit beta' OS=Mus musculus OX=10090 GN=Copb2 PE=1 SV=2	COPB2_MOUSE	Copb2	0.07	0.5
Kinesin-associated protein 3 OS=Mus musculus OX=10090 GN=Kifap3 PE=1 SV=1	KIFA3_MOUSE	Kifap3	0.074	0.5
Ras-related protein Rap-2c OS=Mus musculus OX=10090 GN=Rap2c PE=1 SV=1	RAP2C_MOUSE	Rap2c	0.65	0.5
Putative oxidoreductase GLYR1 OS=Mus musculus OX=10090 GN=Glyr1 PE=1 SV=1	GLYR1_MOUSE	Glyr1	0.081	0.5
Aromatic-L-amino-acid decarboxylase OS=Mus musculus OX=10090 GN=Ddc PE=1 SV=1	DDC_MOUSE	Ddc	0.082	0.5
Ras and Rab interactor 1 OS=Mus musculus OX=10090 GN=Rin1 PE=1 SV=1	RIN1_MOUSE	Rin1	0.089	0.5
Atlastin-3 OS=Mus musculus OX=10090 GN=Atl3 PE=1 SV=1	ATLA3_MOUSE	Atl3	0.094	0.5
Pyrroline-5-carboxylate reductase 2 OS=Mus musculus OX=10090 GN=Pycr2 PE=1 SV=1	P5CR2_MOUSE	Pycr2	0.099	0.5
Arf-GAP with SH3 domain, ANK repeat and PH domain-containing protein 2 OS=Mus musculus OX=10090 GN=Asap2 PE=1 SV=3	ASAP2_MOUSE	Asap2	0.004	0.4
Disks large-associated protein 3 OS=Mus musculus OX=10090 GN=Dlgap3 PE=1 SV=1	DLGP3_MOUSE	Dlgap3	0.0084	0.4
Citron Rho-interacting kinase OS=Mus musculus OX=10090 GN=Cit PE=1 SV=3	CTRO_MOUSE	Cit	0.0085	0.4
Leucine-rich repeat-containing protein 7 OS=Mus musculus OX=10090 GN=Lrrc7 PE=1 SV=2	LRRC7_MOUSE	Lrrc7	0.009	0.4
Estradiol 17-beta-dehydrogenase 8 OS=Mus musculus OX=10090 GN=Hsd17b8 PE=1 SV=2	DHB8_MOUSE	Hsd17b8	0.0097	0.4
Neurocan core protein OS=Mus musculus OX=10090 GN=Ncan PE=1 SV=1	NCAN_MOUSE	Ncan	0.01	0.4
Breast carcinoma-amplified sequence 1 homolog OS=Mus musculus OX=10090 GN=Bcas1 PE=1 SV=3	BCAS1_MOUSE	Bcas1	0.017	0.4
Ras-related protein Rab-18 OS=Mus musculus OX=10090 GN=Rab18 PE=1 SV=2	RAB18_MOUSE	Rab18	0.025	0.4
CUGBP Elav-like family member 2 OS=Mus musculus OX=10090 GN=Celf2 PE=1 SV=1	CELF2_MOUSE	Celf2	0.039	0.4
AH receptor-interacting protein OS=Mus musculus OX=10090 GN=Aip PE=1 SV=1	AIP_MOUSE	Aip	0.039	0.4
Cleavage and polyadenylation specificity factor subunit 6 OS=Mus musculus OX=10090 GN=Cpsf6 PE=1 SV=1	CPSF6_MOUSE	Cpsf6	0.047	0.4
Protein unc-13 homolog A OS=Mus musculus OX=10090 GN=Unc13a PE=1 SV=3	UN13A_MOUSE	Unc13a	0.05	0.4
Synaptic functional regulator FMR1 OS=Mus musculus OX=10090 GN=Fmr1 PE=1 SV=1	FMR1_MOUSE	Fmr1	0.059	0.4
10 kDa heat shock protein, mitochondrial OS=Mus musculus OX=10090 GN=Hspe1 PE=1 SV=2	CH10_MOUSE	Hspe1	0.064	0.4
Cytoplasmic polyadenylation element-binding protein 3 OS=Mus musculus OX=10090 GN=Cpeb3 PE=1 SV=1	CPEB3_MOUSE	Cpeb3	0.064	0.4
RNA-binding protein FUS OS=Mus musculus OX=10090 GN=Fus PE=1 SV=1	FUS_MOUSE	Fus	0.069	0.4
Cluster of Transmembrane emp24 domain-containing protein 9 OS=Mus musculus OX=10090 GN=Tmed9 PE=1 SV=2 (TMED9_MOUSE)	TMED9_MOUSE [2]	Tmed9	0.085	0.4
Transmembrane emp24 domain-containing protein 9 OS=Mus musculus OX=10090 GN=Tmed9 PE=1 SV=2	TMED9_MOUSE	Tmed9	0.085	0.4
Stomatin-like protein 2, mitochondrial OS=Mus musculus OX=10090 GN=Stoml2 PE=1 SV=1	STML2_MOUSE	Stoml2	0.095	0.4
Actin-related protein 2/3 complex subunit 5-like protein OS=Mus musculus OX=10090 GN=Arpc5l PE=1 SV=1	ARP5L_MOUSE	Arpc5l	0.095	0.4
Protein phosphatase 1F OS=Mus musculus OX=10090 GN=Ppm1f PE=1 SV=1	PPM1F_MOUSE	Ppm1f	0.095	0.4
Homer protein homolog 1 OS=Mus musculus OX=10090 GN=Homer1 PE=1 SV=2	HOME1_MOUSE	Homer1	0.00025	0.3
Kalirin OS=Mus musculus OX=10090 GN=Kalrn PE=1 SV=1	KALRN_MOUSE	Kalrn	0.00033	0.3
Disabled homolog 2-interacting protein OS=Mus musculus OX=10090 GN=Dab2ip PE=1 SV=1	DAB2P_MOUSE	Dab2ip	0.0021	0.3
Protein shisa-7 OS=Mus musculus OX=10090 GN=Shisa7 PE=1 SV=3	SHSA7_MOUSE	Shisa7	0.0028	0.3
Ubiquitin carboxyl-terminal hydrolase 7 OS=Mus musculus OX=10090 GN=Usp7 PE=1 SV=1	UBP7_MOUSE	Usp7	0.022	0.3
Torsin-1A-interacting protein 1 OS=Mus musculus OX=10090 GN=Tor1aip1 PE=1 SV=3	TOIP1_MOUSE	Tor1aip1	0.034	0.3
Ataxin-2-like protein OS=Mus musculus OX=10090 GN=Atxn2l PE=1 SV=1	ATX2L_MOUSE	Atxn2l	0.034	0.3
Cysteine and histidine-rich domain-containing protein 1 OS=Mus musculus OX=10090 GN=Chordc1 PE=1 SV=1	CHRD1_MOUSE	Chordc1	0.036	0.3
Rabankyrin-5 OS=Mus musculus OX=10090 GN=Ankfy1 PE=1 SV=2	ANFY1_MOUSE	Ankfy1	0.036	0.3
Peptidyl-prolyl cis-trans isomerase NIMA-interacting 1 OS=Mus musculus OX=10090 GN=Pin1 PE=1 SV=1	PIN1_MOUSE	Pin1	0.038	0.3
Cluster of Metabotropic glutamate receptor 2 OS=Mus musculus OX=10090 GN=Grm2 PE=1 SV=2 (GRM2_MOUSE)	GRM2_MOUSE [2]	Grm2	0.042	0.3
Metabotropic glutamate receptor 2 OS=Mus musculus OX=10090 GN=Grm2 PE=1 SV=2	GRM2_MOUSE	Grm2	0.042	0.3
Acetyl-coenzyme A transporter 1 OS=Mus musculus OX=10090 GN=Slc33a1 PE=1 SV=1	ACATN_MOUSE	Slc33a1	0.042	0.3
Casein kinase I isoform alpha OS=Mus musculus OX=10090 GN=Csnk1a1 PE=1 SV=2	KC1A_MOUSE	Csnk1a1	0.042	0.3
Caytaxin OS=Mus musculus OX=10090 GN=Atcay PE=1 SV=1	ATCAY_MOUSE	Atcay	0.042	0.3
Acetyl-coenzyme A synthetase 2-like, mitochondrial OS=Mus musculus OX=10090 GN=Acss1 PE=1 SV=1	ACS2L_MOUSE	Acss1	0.048	0.3
ATP-binding cassette sub-family F member 2 OS=Mus musculus OX=10090 GN=Abcf2 PE=1 SV=1	ABCF2_MOUSE	Abcf2	0.064	0.3
Tyrosine-protein phosphatase non-receptor type 5 OS=Mus musculus OX=10090 GN=Ptpn5 PE=1 SV=2	PTN5_MOUSE	Ptpn5	0.08	0.3
Vacuolar protein sorting-associated protein 45 OS=Mus musculus OX=10090 GN=Vps45 PE=1 SV=1	VPS45_MOUSE	Vps45	0.083	0.3
E3 ubiquitin-protein ligase HECTD1 OS=Mus musculus OX=10090 GN=Hectd1 PE=1 SV=2	HECD1_MOUSE	Hectd1	0.092	0.3
Glutamate receptor ionotropic, NMDA 2A OS=Mus musculus OX=10090 GN=Grin2a PE=1 SV=2	NMDE1_MOUSE	Grin2a	0.00095	0.2
SH3 and multiple ankyrin repeat domains protein 2 OS=Mus musculus OX=10090 GN=Shank2 PE=1 SV=2	SHAN2_MOUSE	Shank2	0.0016	0.2
Calcyclin-binding protein OS=Mus musculus OX=10090 GN=Cacybp PE=1 SV=1	CYBP_MOUSE	Cacybp	0.007	0.2
NAD kinase 2, mitochondrial OS=Mus musculus OX=10090 GN=Nadk2 PE=1 SV=2	NAKD2_MOUSE	Nadk2	0.0076	0.2
Src substrate cortactin OS=Mus musculus OX=10090 GN=Cttn PE=1 SV=2	SRC8_MOUSE	Cttn	0.033	0.2
Hepatocyte cell adhesion molecule OS=Mus musculus OX=10090 GN=Hepacam PE=1 SV=2	HECAM_MOUSE	Hepacam	0.034	0.2
RNA binding protein fox-1 homolog 3 OS=Mus musculus OX=10090 GN=Rbfox3 PE=1 SV=2	RFOX3_MOUSE	Rbfox3	0.034	0.2
Inactive dipeptidyl peptidase 10 OS=Mus musculus OX=10090 GN=Dpp10 PE=1 SV=1	DPP10_MOUSE	Dpp10	0.038	0.2
DnaJ homolog subfamily A member 3, mitochondrial OS=Mus musculus OX=10090 GN=Dnaja3 PE=1 SV=1	DNJA3_MOUSE	Dnaja3	0.038	0.2
Protein FAM98A OS=Mus musculus OX=10090 GN=Fam98a PE=1 SV=1	FA98A_MOUSE	Fam98a	0.038	0.2
Soluble lamin-associated protein of 75 kDa OS=Mus musculus OX=10090 GN=Fam169a PE=1 SV=3	F169A_MOUSE	Fam169a	0.04	0.2
[Protein ADP-ribosylarginine] hydrolase OS=Mus musculus OX=10090 GN=Adprh PE=1 SV=1	ADPRH_MOUSE	Adprh	0.042	0.2
[F-actin]-monooxygenase MICAL3 OS=Mus musculus OX=10090 GN=Mical3 PE=1 SV=2	MICA3_MOUSE	Mical3	0.043	0.2
DCN1-like protein 1 OS=Mus musculus OX=10090 GN=Dcun1d1 PE=2 SV=1	DCNL1_MOUSE	Dcun1d1	0.043	0.2
Vacuolar fusion protein CCZ1 homolog OS=Mus musculus OX=10090 GN=Ccz1 PE=1 SV=1	CCZ1_MOUSE	Ccz1	0.045	0.2
Sn1-specific diacylglycerol lipase alpha OS=Mus musculus OX=10090 GN=Dagla PE=1 SV=2	DGLA_MOUSE	Dagla	0.057	0.2
Acyl-protein thioesterase 1 OS=Mus musculus OX=10090 GN=Lypla1 PE=1 SV=1	LYPA1_MOUSE	Lypla1	0.061	0.2
Adhesion G protein-coupled receptor L1 OS=Mus musculus OX=10090 GN=Adgrl1 PE=1 SV=2	AGRL1_MOUSE	Adgrl1	0.062	0.2
Neuron navigator 1 OS=Mus musculus OX=10090 GN=Nav1 PE=1 SV=2	NAV1_MOUSE	Nav1	0.072	0.2
Cluster of Ras-related protein Rab-6A OS=Mus musculus OX=10090 GN=Rab6a PE=1 SV=4 (RAB6A_MOUSE)	RAB6A_MOUSE [2]	Rab6a	0.076	0.2
Heme oxygenase 2 OS=Mus musculus OX=10090 GN=Hmox2 PE=1 SV=1	HMOX2_MOUSE	Hmox2	0.082	0.2
Surfeit locus protein 4 OS=Mus musculus OX=10090 GN=Surf4 PE=1 SV=1	SURF4_MOUSE	Surf4	0.082	0.2
RNA-binding motif protein, X chromosome OS=Mus musculus OX=10090 GN=Rbmx PE=1 SV=1	RBMX_MOUSE	Rbmx	0.086	0.2
SURP and G-patch domain-containing protein 2 OS=Mus musculus OX=10090 GN=Sugp2 PE=1 SV=2	SUGP2_MOUSE	Sugp2	0.094	0.2
Tropomodulin-2 OS=Mus musculus OX=10090 GN=Tmod2 PE=1 SV=2	TMOD2_MOUSE	Tmod2	0.097	0.2
SH3 domain-containing kinase-binding protein 1 OS=Mus musculus OX=10090 GN=Sh3kbp1 PE=1 SV=1	SH3K1_MOUSE	Sh3kbp1	0.0015	0.1
Spermatogenesis-associated protein 2-like protein OS=Mus musculus OX=10090 GN=Spata2l PE=1 SV=1	SPA2L_MOUSE	Spata2l	0.094	0.1
SH3 and multiple ankyrin repeat domains protein 1 OS=Mus musculus OX=10090 GN=Shank1 PE=1 SV=1	SHAN1_MOUSE	Shank1	0.00014	0.09
Vesicular glutamate transporter 2 OS=Mus musculus OX=10090 GN=Slc17a6 PE=1 SV=1	VGLU2_MOUSE	Slc17a6	0.0018	0.08
SH3 and multiple ankyrin repeat domains protein 3 OS=Mus musculus OX=10090 GN=Shank3 PE=1 SV=3	SHAN3_MOUSE	Shank3	< 0.00010	0.07
Ubiquitin carboxyl-terminal hydrolase CYLD OS=Mus musculus OX=10090 GN=Cyld PE=1 SV=2	CYLD_MOUSE	Cyld	< 0.00010	0.06
Neuronal tyrosine-phosphorylated phosphoinositide-3-kinase adapter 2 OS=Mus musculus OX=10090 GN=Nyap2 PE=1 SV=1	NYAP2_MOUSE	Nyap2	0.0022	0
GrpE protein homolog 1, mitochondrial OS=Mus musculus OX=10090 GN=Grpel1 PE=1 SV=1	GRPE1_MOUSE	Grpel1	0.0022	0
Leucine zipper putative tumor suppressor 3 OS=Mus musculus OX=10090 GN=Lzts3 PE=1 SV=1	LZTS3_MOUSE	Lzts3	0.003	0
Leucine-rich repeat LGI family member 3 OS=Mus musculus OX=10090 GN=Lgi3 PE=1 SV=1	LGI3_MOUSE	Lgi3	0.0038	0
Spermatogenesis-associated protein 2 OS=Mus musculus OX=10090 GN=Spata2 PE=1 SV=1	SPAT2_MOUSE	Spata2	0.012	0
Serine/threonine-protein phosphatase 2A 55 kDa regulatory subunit B gamma isoform OS=Mus musculus OX=10090 GN=Ppp2r2c PE=1 SV=1	2ABG_MOUSE	Ppp2r2c	0.09	0
Acyl-CoA-binding protein OS=Mus musculus OX=10090 GN=Dbi PE=1 SV=2	ACBP_MOUSE	Dbi	0.048	0
Contactin-2 OS=Mus musculus OX=10090 GN=Cntn2 PE=1 SV=2	CNTN2_MOUSE	Cntn2	0.062	0
Leucine-rich repeat-containing protein 40 OS=Mus musculus OX=10090 GN=Lrrc40 PE=1 SV=2	LRC40_MOUSE	Lrrc40	0.076	0
60S ribosomal protein L26 OS=Mus musculus OX=10090 GN=Rpl26 PE=1 SV=1	RL26_MOUSE	Rpl26	0.079	0
Peptidyl-tRNA hydrolase 2, mitochondrial OS=Mus musculus OX=10090 GN=Ptrh2 PE=1 SV=1	PTH2_MOUSE	Ptrh2	0.079	0
Leucine zipper transcription factor-like protein 1 OS=Mus musculus OX=10090 GN=Lztfl1 PE=1 SV=1	LZTL1_MOUSE	Lztfl1	0.079	0
WD repeat-containing protein 48 OS=Mus musculus OX=10090 GN=Wdr48 PE=1 SV=1	WDR48_MOUSE	Wdr48	0.09	0
Calcium load-activated calcium channel OS=Mus musculus OX=10090 GN=Tmco1 PE=1 SV=1	TMCO1_MOUSE	Tmco1	0.09	0
Signal recognition particle 19 kDa protein OS=Mus musculus OX=10090 GN=Srp19 PE=1 SV=1	SRP19_MOUSE	Srp19	0.09	0

## Sheet: iBioID Experiment 2
Identified Proteins (2626/2630)	Accession Number	Alternate ID	T-Test (p-value): (p < 0.1)	Fold Change by Category
Endoplasmic reticulum junction formation protein lunapark OS=Mus musculus OX=10090 GN=Lnpk PE=1 SV=1	LNP_MOUSE	Lnpk	0.00859778	INF
Emerin OS=Mus musculus OX=10090 GN=Emd PE=1 SV=1	EMD_MOUSE	Emd	0.000929008	INF
Ras-related protein Rab-8B OS=Mus musculus OX=10090 GN=Rab8b PE=1 SV=1	RAB8B_MOUSE	Rab8b	0.0554367	INF
E3 ubiquitin-protein ligase NEDD4 OS=Mus musculus OX=10090 GN=Nedd4 PE=1 SV=3	NEDD4_MOUSE	Nedd4	0.0155416	INF
Regulating synaptic membrane exocytosis protein 1 OS=Mus musculus OX=10090 GN=Rims1 PE=1 SV=2	RIMS1_MOUSE	Rims1	0.0242782	INF
Potassium voltage-gated channel subfamily B member 2 OS=Mus musculus OX=10090 GN=Kcnb2 PE=1 SV=2	KCNB2_MOUSE	Kcnb2	0.066301	INF
Stromal interaction molecule 1 OS=Mus musculus OX=10090 GN=Stim1 PE=1 SV=2	STIM1_MOUSE	Stim1	0.0355486	INF
Ornithine aminotransferase, mitochondrial OS=Mus musculus OX=10090 GN=Oat PE=1 SV=1	OAT_MOUSE	Oat	0.00891414	INF
Protein lin-7 homolog C OS=Mus musculus OX=10090 GN=Lin7c PE=1 SV=2	LIN7C_MOUSE	Lin7c	0.063586	INF
Membrane-associated phosphatidylinositol transfer protein 2 OS=Mus musculus OX=10090 GN=Pitpnm2 PE=1 SV=2	PITM2_MOUSE	Pitpnm2	0.0355257	INF
DNA polymerase zeta catalytic subunit OS=Mus musculus OX=10090 GN=Rev3l PE=1 SV=3	REV3L_MOUSE	Rev3l	0.00838453	INF
Cytoplasmic dynein 1 intermediate chain 2 OS=Mus musculus OX=10090 GN=Dync1i2 PE=1 SV=1	DC1I2_MOUSE	Dync1i2	0.0423987	INF
eIF-2-alpha kinase activator GCN1 OS=Mus musculus OX=10090 GN=Gcn1 PE=1 SV=1	GCN1_MOUSE	Gcn1	0.0742973	INF
Fatty-acid amide hydrolase 1 OS=Mus musculus OX=10090 GN=Faah PE=1 SV=1	FAAH1_MOUSE	Faah	0.0673222	INF
Leucyl-cystinyl aminopeptidase OS=Mus musculus OX=10090 GN=Lnpep PE=1 SV=1	LCAP_MOUSE	Lnpep	0.0251939	INF
E3 ubiquitin-protein ligase UBR4 OS=Mus musculus OX=10090 GN=Ubr4 PE=1 SV=1	UBR4_MOUSE	Ubr4	0.0602154	INF
DDB1- and CUL4-associated factor 1 OS=Mus musculus OX=10090 GN=Dcaf1 PE=1 SV=4	DCAF1_MOUSE	Dcaf1	0.0101166	INF
Cyclin-Y OS=Mus musculus OX=10090 GN=Ccny PE=1 SV=1	CCNY_MOUSE	Ccny	0.00340694	INF
Cyclin-dependent kinase 18 OS=Mus musculus OX=10090 GN=Cdk18 PE=1 SV=1	CDK18_MOUSE	Cdk18	0.0461685	INF
NADH dehydrogenase [ubiquinone] 1 beta subcomplex subunit 4 OS=Mus musculus OX=10090 GN=Ndufb4 PE=1 SV=3	NDUB4_MOUSE	Ndufb4	0.000243621	INF
Cysteine and histidine-rich domain-containing protein 1 OS=Mus musculus OX=10090 GN=Chordc1 PE=1 SV=1	CHRD1_MOUSE	Chordc1	0.0451314	INF
Protein unc-13 homolog A OS=Mus musculus OX=10090 GN=Unc13a PE=1 SV=3	UN13A_MOUSE	Unc13a	0.0743101	INF
PDZ and LIM domain protein 1 OS=Mus musculus OX=10090 GN=Pdlim1 PE=1 SV=4	PDLI1_MOUSE	Pdlim1	0.0410552	17.5746
Membrane-associated phosphatidylinositol transfer protein 3 OS=Mus musculus OX=10090 GN=Pitpnm3 PE=1 SV=2	PITM3_MOUSE	Pitpnm3	0.0267633	15.4209
Synaptopodin-2 OS=Mus musculus OX=10090 GN=Synpo2 PE=1 SV=2	SYNP2_MOUSE	Synpo2	0.00158068	14.9123
Alpha-actinin-2 OS=Mus musculus OX=10090 GN=Actn2 PE=1 SV=2	ACTN2_MOUSE	Actn2	0.000732255	11.0445
Synaptopodin OS=Mus musculus OX=10090 GN=Synpo PE=1 SV=2	SYNPO_MOUSE	Synpo	0.00140751	9.26214
Membrane-associated guanylate kinase, WW and PDZ domain-containing protein 1 OS=Mus musculus OX=10090 GN=Magi1 PE=1 SV=1	MAGI1_MOUSE	Magi1	0.0639284	7.10614
Uncharacterized protein KIAA0513 OS=Mus musculus OX=10090 GN=Kiaa0513 PE=1 SV=1	K0513_MOUSE	Kiaa0513	0.0549628	6.61813
Poly(rC)-binding protein 3 OS=Mus musculus OX=10090 GN=Pcbp3 PE=1 SV=3	PCBP3_MOUSE	Pcbp3	0.0933782	6.42825
Serine/arginine-rich splicing factor 2 OS=Mus musculus OX=10090 GN=Srsf2 PE=1 SV=4	SRSF2_MOUSE	Srsf2	0.00806875	5.99489
Membrane-associated phosphatidylinositol transfer protein 1 OS=Mus musculus OX=10090 GN=Pitpnm1 PE=1 SV=1	PITM1_MOUSE	Pitpnm1	0.049903	5.45078
Calcium-activated potassium channel subunit alpha-1 OS=Mus musculus OX=10090 GN=Kcnma1 PE=1 SV=2	KCMA1_MOUSE	Kcnma1	0.0897072	5.20088
E3 ubiquitin-protein ligase NEDD4-like OS=Mus musculus OX=10090 GN=Nedd4l PE=1 SV=2	NED4L_MOUSE	Nedd4l	0.0128244	5.17511
Heterogeneous nuclear ribonucleoprotein F OS=Mus musculus OX=10090 GN=Hnrnpf PE=1 SV=3	HNRPF_MOUSE	Hnrnpf	0.0378435	5.11755
Tripeptidyl-peptidase 2 OS=Mus musculus OX=10090 GN=Tpp2 PE=1 SV=3	TPP2_MOUSE	Tpp2	0.0900446	4.86334
Calcium/calmodulin-dependent protein kinase kinase 1 OS=Mus musculus OX=10090 GN=Camkk1 PE=1 SV=1	KKCC1_MOUSE	Camkk1	0.0955148	4.76901
Protein turtle homolog B OS=Mus musculus OX=10090 GN=Igsf9b PE=1 SV=1	TUTLB_MOUSE	Igsf9b	0.0273497	4.13204
Glutamate decarboxylase 1 OS=Mus musculus OX=10090 GN=Gad1 PE=1 SV=2	DCE1_MOUSE	Gad1	0.0267183	4.03334
Prostamide/prostaglandin F synthase OS=Mus musculus OX=10090 GN=Prxl2b PE=1 SV=1	PXL2B_MOUSE		0.065725	3.98265
Cortactin-binding protein 2 OS=Mus musculus OX=10090 GN=Cttnbp2 PE=1 SV=2	CTTB2_MOUSE	Cttnbp2	0.0154717	3.93935
Collagen alpha-2(V) chain OS=Mus musculus OX=10090 GN=Col5a2 PE=1 SV=1	CO5A2_MOUSE	Col5a2	0.071798	3.9288
Coronin-2A OS=Mus musculus OX=10090 GN=Coro2a PE=2 SV=1	COR2A_MOUSE	Coro2a	0.0290623	3.91854
Sorbin and SH3 domain-containing protein 2 OS=Mus musculus OX=10090 GN=Sorbs2 PE=1 SV=2	SRBS2_MOUSE	Sorbs2	0.000108778	3.878
Ryanodine receptor 2 OS=Mus musculus OX=10090 GN=Ryr2 PE=1 SV=1	RYR2_MOUSE	Ryr2	0.096003	3.63552
Protein rogdi homolog OS=Mus musculus OX=10090 GN=Rogdi PE=1 SV=2	ROGDI_MOUSE	Rogdi	0.0317195	3.63345
Alpha-actinin-1 OS=Mus musculus OX=10090 GN=Actn1 PE=1 SV=1	ACTN1_MOUSE	Actn1	0.00131726	3.53358
Neurexin-3 OS=Mus musculus OX=10090 GN=Nrxn3 PE=1 SV=2	NRX3A_MOUSE	Nrxn3	0.0810744	3.28228
DCC-interacting protein 13-alpha OS=Mus musculus OX=10090 GN=Appl1 PE=1 SV=1	DP13A_MOUSE	Appl1	0.0781542	3.23411
Coronin-2B OS=Mus musculus OX=10090 GN=Coro2b PE=1 SV=2	COR2B_MOUSE	Coro2b	0.00794297	3.0509
Alpha-actinin-4 OS=Mus musculus OX=10090 GN=Actn4 PE=1 SV=1	ACTN4_MOUSE	Actn4	0.00912221	2.72029
Leucine-rich repeat-containing protein 59 OS=Mus musculus OX=10090 GN=Lrrc59 PE=1 SV=1	LRC59_MOUSE	Lrrc59	0.0919325	2.71855
Membrane-associated guanylate kinase, WW and PDZ domain-containing protein 2 OS=Mus musculus OX=10090 GN=Magi2 PE=1 SV=2	MAGI2_MOUSE	Magi2	0.0373123	2.60149
Myosin-9 OS=Mus musculus OX=10090 GN=Myh9 PE=1 SV=4	MYH9_MOUSE	Myh9	0.00198273	2.54667
Obg-like ATPase 1 OS=Mus musculus OX=10090 GN=Ola1 PE=1 SV=1	OLA1_MOUSE	Ola1	0.0639404	2.347
NADH-ubiquinone oxidoreductase chain 1 OS=Mus musculus OX=10090 GN=Mtnd1 PE=1 SV=3	NU1M_MOUSE	Mtnd1	0.0297583	2.34561
Mitogen-activated protein kinase kinase kinase 10 OS=Mus musculus OX=10090 GN=Map3k10 PE=1 SV=2	M3K10_MOUSE	Map3k10	0.0283601	2.33564
Phospholipid transfer protein C2CD2L OS=Mus musculus OX=10090 GN=C2cd2l PE=1 SV=3	C2C2L_MOUSE	C2cd2l	0.0849453	2.25985
Atlastin-1 OS=Mus musculus OX=10090 GN=Atl1 PE=1 SV=1	ATLA1_MOUSE	Atl1	0.0933924	2.20588
Pentatricopeptide repeat-containing protein 2, mitochondrial OS=Mus musculus OX=10090 GN=Ptcd2 PE=1 SV=1	PTCD2_MOUSE	Ptcd2	0.0250562	2.17469
Calmin OS=Mus musculus OX=10090 GN=Clmn PE=1 SV=2	CLMN_MOUSE	Clmn	0.100618	2.12248
Plectin OS=Mus musculus OX=10090 GN=Plec PE=1 SV=3	PLEC_MOUSE	Plec	0.00243982	2.07421
NADH dehydrogenase [ubiquinone] 1 beta subcomplex subunit 1 OS=Mus musculus OX=10090 GN=Ndufb1 PE=1 SV=1	NDUB1_MOUSE	Ndufb1	0.011636	2.05772
Histidine triad nucleotide-binding protein 2, mitochondrial OS=Mus musculus OX=10090 GN=Hint2 PE=1 SV=1	HINT2_MOUSE	Hint2	0.0649133	2.02984
60S ribosomal protein L27a OS=Mus musculus OX=10090 GN=Rpl27a PE=1 SV=5	RL27A_MOUSE	Rpl27a	0.0953158	1.9452
Myotrophin OS=Mus musculus OX=10090 GN=Mtpn PE=1 SV=2	MTPN_MOUSE	Mtpn	0.0646915	1.91608
Protein bassoon OS=Mus musculus OX=10090 GN=Bsn PE=1 SV=4	BSN_MOUSE	Bsn	0.0999231	1.69733
Cytochrome c1, heme protein, mitochondrial OS=Mus musculus OX=10090 GN=Cyc1 PE=1 SV=1	CY1_MOUSE	Cyc1	0.0353566	0.769578
Coronin-1A OS=Mus musculus OX=10090 GN=Coro1a PE=1 SV=5	COR1A_MOUSE	Coro1a	0.0946315	0.768925
Sodium- and chloride-dependent GABA transporter 3 OS=Mus musculus OX=10090 GN=Slc6a11 PE=1 SV=2	S6A11_MOUSE	Slc6a11	0.0643894	0.756026
Laminin subunit gamma-1 OS=Mus musculus OX=10090 GN=Lamc1 PE=1 SV=2	LAMC1_MOUSE	Lamc1	0.0801679	0.755334
Cofilin-1 OS=Mus musculus OX=10090 GN=Cfl1 PE=1 SV=3	COF1_MOUSE	Cfl1	0.0492691	0.750848
Histone H3.3 OS=Mus musculus OX=10090 GN=H3f3a PE=1 SV=2	H33_MOUSE (+1)	H3f3a	0.0275882	0.744933
L-lactate dehydrogenase B chain OS=Mus musculus OX=10090 GN=Ldhb PE=1 SV=2	LDHB_MOUSE	Ldhb	0.0907041	0.744532
14-3-3 protein zeta/delta OS=Mus musculus OX=10090 GN=Ywhaz PE=1 SV=1	1433Z_MOUSE	Ywhaz	0.0905996	0.737253
Excitatory amino acid transporter 2 OS=Mus musculus OX=10090 GN=Slc1a2 PE=1 SV=1	EAA2_MOUSE	Slc1a2	0.0441693	0.736793
Heterogeneous nuclear ribonucleoproteins A2/B1 OS=Mus musculus OX=10090 GN=Hnrnpa2b1 PE=1 SV=2	ROA2_MOUSE	Hnrnpa2b1	0.0854306	0.733019
Neuronal membrane glycoprotein M6-a OS=Mus musculus OX=10090 GN=Gpm6a PE=1 SV=1	GPM6A_MOUSE	Gpm6a	0.0239232	0.730155
Transforming protein RhoA OS=Mus musculus OX=10090 GN=Rhoa PE=1 SV=1	RHOA_MOUSE	Rhoa	0.0929339	0.726765
Calcium/calmodulin-dependent protein kinase type II subunit beta OS=Mus musculus OX=10090 GN=Camk2b PE=1 SV=2	KCC2B_MOUSE	Camk2b	0.0614184	0.72295
EMILIN-1 OS=Mus musculus OX=10090 GN=Emilin1 PE=1 SV=1	EMIL1_MOUSE	Emilin1	0.0836316	0.718716
Cytochrome c, somatic OS=Mus musculus OX=10090 GN=Cycs PE=1 SV=2	CYC_MOUSE	Cycs	0.000353636	0.718169
Transforming growth factor-beta-induced protein ig-h3 OS=Mus musculus OX=10090 GN=Tgfbi PE=1 SV=1	BGH3_MOUSE	Tgfbi	0.0892406	0.717399
Ras-related C3 botulinum toxin substrate 1 OS=Mus musculus OX=10090 GN=Rac1 PE=1 SV=1	RAC1_MOUSE	Rac1	0.0409559	0.712373
NADH dehydrogenase [ubiquinone] iron-sulfur protein 6, mitochondrial OS=Mus musculus OX=10090 GN=Ndufs6 PE=1 SV=2	NDUS6_MOUSE	Ndufs6	0.0912986	0.707935
Tubulin polymerization-promoting protein OS=Mus musculus OX=10090 GN=Tppp PE=1 SV=1	TPPP_MOUSE	Tppp	0.0869194	0.707742
Peroxiredoxin-1 OS=Mus musculus OX=10090 GN=Prdx1 PE=1 SV=1	PRDX1_MOUSE	Prdx1	0.0535395	0.707147
Transgelin-3 OS=Mus musculus OX=10090 GN=Tagln3 PE=1 SV=1	TAGL3_MOUSE	Tagln3	0.0830021	0.704834
Ras-related protein Rab-14 OS=Mus musculus OX=10090 GN=Rab14 PE=1 SV=3	RAB14_MOUSE	Rab14	0.036911	0.702233
Malate dehydrogenase, cytoplasmic OS=Mus musculus OX=10090 GN=Mdh1 PE=1 SV=3	MDHC_MOUSE	Mdh1	0.069624	0.701833
Keratin, type II cytoskeletal 73 OS=Mus musculus OX=10090 GN=Krt73 PE=1 SV=1	K2C73_MOUSE	Krt73	0.0909318	0.700336
Ras-related protein Rab-3A OS=Mus musculus OX=10090 GN=Rab3a PE=1 SV=1	RAB3A_MOUSE	Rab3a	0.0908568	0.699335
Hypoxanthine-guanine phosphoribosyltransferase OS=Mus musculus OX=10090 GN=Hprt1 PE=1 SV=3	HPRT_MOUSE	Hprt1	0.0166945	0.698882
Serine/threonine-protein phosphatase PP1-alpha catalytic subunit OS=Mus musculus OX=10090 GN=Ppp1ca PE=1 SV=1	PP1A_MOUSE	Ppp1ca	0.079916	0.698611
Cytochrome c oxidase subunit 5B, mitochondrial OS=Mus musculus OX=10090 GN=Cox5b PE=1 SV=1	COX5B_MOUSE	Cox5b	0.0897635	0.697158
Heterogeneous nuclear ribonucleoprotein L OS=Mus musculus OX=10090 GN=Hnrnpl PE=1 SV=2	HNRPL_MOUSE	Hnrnpl	0.0851306	0.696308
Very-long-chain enoyl-CoA reductase OS=Mus musculus OX=10090 GN=Tecr PE=1 SV=1	TECR_MOUSE	Tecr	0.0264277	0.690235
40S ribosomal protein S2 OS=Mus musculus OX=10090 GN=Rps2 PE=1 SV=3	RS2_MOUSE	Rps2	0.0980798	0.688768
Keratin, type II cytoskeletal 79 OS=Mus musculus OX=10090 GN=Krt79 PE=1 SV=2	K2C79_MOUSE	Krt79	0.0511664	0.688354
Myc box-dependent-interacting protein 1 OS=Mus musculus OX=10090 GN=Bin1 PE=1 SV=1	BIN1_MOUSE	Bin1	0.067417	0.684728
Microsomal glutathione S-transferase 3 OS=Mus musculus OX=10090 GN=Mgst3 PE=1 SV=1	MGST3_MOUSE	Mgst3	0.0627107	0.684327
Fibrinogen beta chain OS=Mus musculus OX=10090 GN=Fgb PE=1 SV=1	FIBB_MOUSE	Fgb	0.0880256	0.683225
Phosphate carrier protein, mitochondrial OS=Mus musculus OX=10090 GN=Slc25a3 PE=1 SV=1	MPCP_MOUSE	Slc25a3	0.0034093	0.683109
Ras-related protein Ral-A OS=Mus musculus OX=10090 GN=Rala PE=1 SV=1	RALA_MOUSE	Rala	0.0627152	0.682717
Cysteine and glycine-rich protein 1 OS=Mus musculus OX=10090 GN=Csrp1 PE=1 SV=3	CSRP1_MOUSE	Csrp1	0.0130984	0.681153
Actin-related protein 2/3 complex subunit 1A OS=Mus musculus OX=10090 GN=Arpc1a PE=1 SV=1	ARC1A_MOUSE	Arpc1a	0.0285753	0.679604
Cell cycle exit and neuronal differentiation protein 1 OS=Mus musculus OX=10090 GN=Cend1 PE=1 SV=1	CEND_MOUSE	Cend1	0.0455177	0.678952
Hemoglobin subunit alpha OS=Mus musculus OX=10090 GN=Hba PE=1 SV=2	HBA_MOUSE	Hba	0.0992	0.67658
Acetyl-CoA acetyltransferase, mitochondrial OS=Mus musculus OX=10090 GN=Acat1 PE=1 SV=1	THIL_MOUSE	Acat1	0.0609417	0.676503
Peroxiredoxin-5, mitochondrial OS=Mus musculus OX=10090 GN=Prdx5 PE=1 SV=2	PRDX5_MOUSE	Prdx5	0.0563543	0.675892
Succinate dehydrogenase cytochrome b560 subunit, mitochondrial OS=Mus musculus OX=10090 GN=Sdhc PE=1 SV=1	C560_MOUSE	Sdhc	0.101908	0.673857
Fatty acid-binding protein 5 OS=Mus musculus OX=10090 GN=Fabp5 PE=1 SV=3	FABP5_MOUSE	Fabp5	0.0253844	0.672682
Dynein light chain 2, cytoplasmic OS=Mus musculus OX=10090 GN=Dynll2 PE=1 SV=1	DYL2_MOUSE	Dynll2	0.0140053	0.670628
Keratin, type I cytoskeletal 10 OS=Mus musculus OX=10090 GN=Krt10 PE=1 SV=3	K1C10_MOUSE	Krt10	0.0384701	0.670127
Microfibrillar-associated protein 2 OS=Mus musculus OX=10090 GN=Mfap2 PE=2 SV=1	MFAP2_MOUSE	Mfap2	0.0960335	0.669865
Astrocytic phosphoprotein PEA-15 OS=Mus musculus OX=10090 GN=Pea15 PE=1 SV=1	PEA15_MOUSE	Pea15	0.0104164	0.66806
Glutamate dehydrogenase 1, mitochondrial OS=Mus musculus OX=10090 GN=Glud1 PE=1 SV=1	DHE3_MOUSE	Glud1	0.0952231	0.667551
ATP synthase subunit O, mitochondrial OS=Mus musculus OX=10090 GN=Atp5po PE=1 SV=1	ATPO_MOUSE	Atp5po	0.0724839	0.66399
Type I inositol 3,4-bisphosphate 4-phosphatase OS=Mus musculus OX=10090 GN=Inpp4a PE=1 SV=1	INP4A_MOUSE	Inpp4a	0.0670109	0.661894
V-type proton ATPase subunit d 1 OS=Mus musculus OX=10090 GN=Atp6v0d1 PE=1 SV=2	VA0D1_MOUSE	Atp6v0d1	0.0159086	0.661769
cAMP-dependent protein kinase type II-alpha regulatory subunit OS=Mus musculus OX=10090 GN=Prkar2a PE=1 SV=2	KAP2_MOUSE	Prkar2a	0.0374362	0.660781
AP2-associated protein kinase 1 OS=Mus musculus OX=10090 GN=Aak1 PE=1 SV=2	AAK1_MOUSE	Aak1	0.10277	0.660747
Prolow-density lipoprotein receptor-related protein 1 OS=Mus musculus OX=10090 GN=Lrp1 PE=1 SV=1	LRP1_MOUSE	Lrp1	0.0964619	0.658004
F-actin-capping protein subunit beta OS=Mus musculus OX=10090 GN=Capzb PE=1 SV=3	CAPZB_MOUSE	Capzb	0.0299297	0.657188
Ras-related protein Rab-3C OS=Mus musculus OX=10090 GN=Rab3c PE=1 SV=1	RAB3C_MOUSE	Rab3c	0.0269173	0.656209
Fibrinogen alpha chain OS=Mus musculus OX=10090 GN=Fga PE=1 SV=1	FIBA_MOUSE	Fga	0.0729118	0.656127
Protein NDRG2 OS=Mus musculus OX=10090 GN=Ndrg2 PE=1 SV=1	NDRG2_MOUSE	Ndrg2	0.0781563	0.655989
60S ribosomal protein L10 OS=Mus musculus OX=10090 GN=Rpl10 PE=1 SV=3	RL10_MOUSE	Rpl10	0.0370556	0.655952
Signal-induced proliferation-associated 1-like protein 1 OS=Mus musculus OX=10090 GN=Sipa1l1 PE=1 SV=2	SI1L1_MOUSE	Sipa1l1	0.0221367	0.655716
Serine/threonine-protein phosphatase PP1-gamma catalytic subunit OS=Mus musculus OX=10090 GN=Ppp1cc PE=1 SV=1	PP1G_MOUSE	Ppp1cc	0.0480532	0.650696
Dynein light chain 1, cytoplasmic OS=Mus musculus OX=10090 GN=Dynll1 PE=1 SV=1	DYL1_MOUSE	Dynll1	0.0314551	0.650643
Platelet-activating factor acetylhydrolase IB subunit alpha OS=Mus musculus OX=10090 GN=Pafah1b1 PE=1 SV=2	LIS1_MOUSE	Pafah1b1	0.0725366	0.650638
60S ribosomal protein L3 OS=Mus musculus OX=10090 GN=Rpl3 PE=1 SV=3	RL3_MOUSE	Rpl3	0.0823058	0.649582
Guanine nucleotide-binding protein subunit beta-5 OS=Mus musculus OX=10090 GN=Gnb5 PE=1 SV=1	GNB5_MOUSE	Gnb5	0.0887418	0.647964
Serine/threonine-protein phosphatase 2B catalytic subunit alpha isoform OS=Mus musculus OX=10090 GN=Ppp3ca PE=1 SV=1	PP2BA_MOUSE	Ppp3ca	0.0237683	0.645904
F-box only protein 41 OS=Mus musculus OX=10090 GN=Fbxo41 PE=1 SV=3	FBX41_MOUSE	Fbxo41	0.0929903	0.645782
Keratin, type II cytoskeletal 2 epidermal OS=Mus musculus OX=10090 GN=Krt2 PE=1 SV=1	K22E_MOUSE	Krt2	0.0126578	0.644104
Multiple epidermal growth factor-like domains protein 6 OS=Mus musculus OX=10090 GN=Megf6 PE=2 SV=3	MEGF6_MOUSE	Megf6	0.0438966	0.643125
N(G),N(G)-dimethylarginine dimethylaminohydrolase 1 OS=Mus musculus OX=10090 GN=Ddah1 PE=1 SV=3	DDAH1_MOUSE	Ddah1	0.0452343	0.642905
Stathmin OS=Mus musculus OX=10090 GN=Stmn1 PE=1 SV=2	STMN1_MOUSE	Stmn1	0.0621163	0.642798
28 kDa heat- and acid-stable phosphoprotein OS=Mus musculus OX=10090 GN=Pdap1 PE=1 SV=1	HAP28_MOUSE	Pdap1	0.0214842	0.639957
Small glutamine-rich tetratricopeptide repeat-containing protein alpha OS=Mus musculus OX=10090 GN=Sgta PE=1 SV=2	SGTA_MOUSE	Sgta	0.0931115	0.639559
ATP synthase subunit epsilon, mitochondrial OS=Mus musculus OX=10090 GN=Atp5f1e PE=1 SV=2	ATP5E_MOUSE	Atp5f1e	0.0940198	0.639554
Nck-associated protein 1 OS=Mus musculus OX=10090 GN=Nckap1 PE=1 SV=2	NCKP1_MOUSE	Nckap1	0.0195456	0.639317
Fumarate hydratase, mitochondrial OS=Mus musculus OX=10090 GN=Fh PE=1 SV=3	FUMH_MOUSE	Fh	0.104799	0.638908
Serum albumin OS=Mus musculus OX=10090 GN=Alb PE=1 SV=3	ALBU_MOUSE	Alb	0.0956566	0.638032
Breakpoint cluster region protein OS=Mus musculus OX=10090 GN=Bcr PE=1 SV=3	BCR_MOUSE	Bcr	0.0405536	0.636158
ATP synthase subunit f, mitochondrial OS=Mus musculus OX=10090 GN=Atp5mf PE=1 SV=3	ATPK_MOUSE	Atp5mf	0.00232232	0.633953
60S ribosomal protein L13 OS=Mus musculus OX=10090 GN=Rpl13 PE=1 SV=3	RL13_MOUSE	Rpl13	0.0879496	0.627345
Proline-rich transmembrane protein 2 OS=Mus musculus OX=10090 GN=Prrt2 PE=1 SV=1	PRRT2_MOUSE	Prrt2	0.0761326	0.627195
Eukaryotic translation initiation factor 5A-1 OS=Mus musculus OX=10090 GN=Eif5a PE=1 SV=2	IF5A1_MOUSE	Eif5a	0.0768832	0.626863
Cell division control protein 42 homolog OS=Mus musculus OX=10090 GN=Cdc42 PE=1 SV=2	CDC42_MOUSE	Cdc42	0.0676076	0.626237
Cathepsin D OS=Mus musculus OX=10090 GN=Ctsd PE=1 SV=1	CATD_MOUSE	Ctsd	0.017872	0.626007
EF-hand domain-containing protein D2 OS=Mus musculus OX=10090 GN=Efhd2 PE=1 SV=1	EFHD2_MOUSE	Efhd2	0.0960738	0.622792
Neuron-specific calcium-binding protein hippocalcin OS=Mus musculus OX=10090 GN=Hpca PE=1 SV=2	HPCA_MOUSE	Hpca	0.0298418	0.621783
Small nuclear ribonucleoprotein Sm D3 OS=Mus musculus OX=10090 GN=Snrpd3 PE=1 SV=1	SMD3_MOUSE	Snrpd3	0.0595686	0.619115
Protein transport protein Sec16A OS=Mus musculus OX=10090 GN=Sec16a PE=1 SV=1	SC16A_MOUSE		0.0767793	0.618683
Electrogenic sodium bicarbonate cotransporter 1 OS=Mus musculus OX=10090 GN=Slc4a4 PE=1 SV=2	S4A4_MOUSE	Slc4a4	0.0349821	0.614485
Keratin, type II cytoskeletal 2 oral OS=Mus musculus OX=10090 GN=Krt76 PE=1 SV=1	K22O_MOUSE	Krt76	0.0609751	0.613677
Adaptin ear-binding coat-associated protein 1 OS=Mus musculus OX=10090 GN=Necap1 PE=1 SV=2	NECP1_MOUSE	Necap1	0.0575636	0.613346
Aldose reductase OS=Mus musculus OX=10090 GN=Akr1b1 PE=1 SV=3	ALDR_MOUSE	Akr1b1	0.0593554	0.613208
Ketimine reductase mu-crystallin OS=Mus musculus OX=10090 GN=Crym PE=1 SV=1	CRYM_MOUSE	Crym	0.0531139	0.612227
Neuronal membrane glycoprotein M6-b OS=Mus musculus OX=10090 GN=Gpm6b PE=1 SV=2	GPM6B_MOUSE	Gpm6b	0.0456668	0.60807
Cytochrome b-c1 complex subunit 6, mitochondrial OS=Mus musculus OX=10090 GN=Uqcrh PE=1 SV=2	QCR6_MOUSE	Uqcrh	0.0247183	0.607278
Sodium/calcium exchanger 1 OS=Mus musculus OX=10090 GN=Slc8a1 PE=1 SV=1	NAC1_MOUSE	Slc8a1	0.029972	0.604984
Glycogen phosphorylase, brain form OS=Mus musculus OX=10090 GN=Pygb PE=1 SV=3	PYGB_MOUSE	Pygb	0.0325683	0.604078
Keratin, type II cytoskeletal 72 OS=Mus musculus OX=10090 GN=Krt72 PE=3 SV=1	K2C72_MOUSE	Krt72	0.073358	0.603559
Vesicular inhibitory amino acid transporter OS=Mus musculus OX=10090 GN=Slc32a1 PE=1 SV=3	VIAAT_MOUSE	Slc32a1	0.0773607	0.602785
NADH dehydrogenase [ubiquinone] 1 beta subcomplex subunit 9 OS=Mus musculus OX=10090 GN=Ndufb9 PE=1 SV=3	NDUB9_MOUSE	Ndufb9	0.0791059	0.600554
60S ribosomal protein L11 OS=Mus musculus OX=10090 GN=Rpl11 PE=1 SV=4	RL11_MOUSE	Rpl11	0.0851685	0.600038
40S ribosomal protein S11 OS=Mus musculus OX=10090 GN=Rps11 PE=1 SV=3	RS11_MOUSE	Rps11	0.0515431	0.597456
Ras-related protein Rab-10 OS=Mus musculus OX=10090 GN=Rab10 PE=1 SV=1	RAB10_MOUSE	Rab10	0.0290411	0.594984
Keratin, type II cytoskeletal 75 OS=Mus musculus OX=10090 GN=Krt75 PE=1 SV=1	K2C75_MOUSE	Krt75	0.0564095	0.590949
Cytosolic acyl coenzyme A thioester hydrolase OS=Mus musculus OX=10090 GN=Acot7 PE=1 SV=2	BACH_MOUSE	Acot7	0.049453	0.589891
ATP-dependent 6-phosphofructokinase, muscle type OS=Mus musculus OX=10090 GN=Pfkm PE=1 SV=3	PFKAM_MOUSE	Pfkm	0.0822922	0.587086
Protein RUFY3 OS=Mus musculus OX=10090 GN=Rufy3 PE=1 SV=1	RUFY3_MOUSE	Rufy3	0.0466984	0.584307
NADH dehydrogenase [ubiquinone] 1 alpha subcomplex subunit 9, mitochondrial OS=Mus musculus OX=10090 GN=Ndufa9 PE=1 SV=2	NDUA9_MOUSE	Ndufa9	0.0255421	0.582669
Mitogen-activated protein kinase 1 OS=Mus musculus OX=10090 GN=Mapk1 PE=1 SV=3	MK01_MOUSE	Mapk1	0.0301763	0.581986
60S ribosomal protein L14 OS=Mus musculus OX=10090 GN=Rpl14 PE=1 SV=3	RL14_MOUSE	Rpl14	0.017472	0.578203
Patatin-like phospholipase domain-containing protein 2 OS=Mus musculus OX=10090 GN=Pnpla2 PE=1 SV=1	PLPL2_MOUSE	Pnpla2	0.0380617	0.573139
Keratin, type I cytoskeletal 42 OS=Mus musculus OX=10090 GN=Krt42 PE=1 SV=1	K1C42_MOUSE	Krt42	0.0949225	0.571863
Keratin, type I cytoskeletal 14 OS=Mus musculus OX=10090 GN=Krt14 PE=1 SV=2	K1C14_MOUSE	Krt14	0.0833772	0.567743
GTPase HRas OS=Mus musculus OX=10090 GN=Hras PE=1 SV=2	RASH_MOUSE	Hras	0.048159	0.567215
60S ribosomal protein L15 OS=Mus musculus OX=10090 GN=Rpl15 PE=1 SV=4	RL15_MOUSE	Rpl15	0.0106805	0.566715
Lactoylglutathione lyase OS=Mus musculus OX=10090 GN=Glo1 PE=1 SV=3	LGUL_MOUSE	Glo1	0.033615	0.565409
Keratin, type II cytoskeletal 1 OS=Mus musculus OX=10090 GN=Krt1 PE=1 SV=4	K2C1_MOUSE	Krt1	0.00122065	0.565005
Cytochrome c oxidase subunit 6B1 OS=Mus musculus OX=10090 GN=Cox6b1 PE=1 SV=2	CX6B1_MOUSE	Cox6b1	0.0588889	0.564732
Phytanoyl-CoA hydroxylase-interacting protein-like OS=Mus musculus OX=10090 GN=Phyhipl PE=1 SV=1	PHIPL_MOUSE	Phyhipl	0.00291843	0.564604
Myosin light polypeptide 6 OS=Mus musculus OX=10090 GN=Myl6 PE=1 SV=3	MYL6_MOUSE	Myl6	0.0160732	0.561108
Protein TANC2 OS=Mus musculus OX=10090 GN=Tanc2 PE=1 SV=1	TANC2_MOUSE	Tanc2	0.0882471	0.559435
Prostaglandin E synthase 3 OS=Mus musculus OX=10090 GN=Ptges3 PE=1 SV=1	TEBP_MOUSE	Ptges3	0.101556	0.559406
Eukaryotic translation initiation factor 4H OS=Mus musculus OX=10090 GN=Eif4h PE=1 SV=3	IF4H_MOUSE	Eif4h	0.0682144	0.557555
Neurogranin OS=Mus musculus OX=10090 GN=Nrgn PE=1 SV=1	NEUG_MOUSE	Nrgn	0.0049219	0.557187
Claudin-11 OS=Mus musculus OX=10090 GN=Cldn11 PE=1 SV=1	CLD11_MOUSE	Cldn11	0.0106109	0.55657
60S ribosomal protein L12 OS=Mus musculus OX=10090 GN=Rpl12 PE=1 SV=2	RL12_MOUSE	Rpl12	0.0109405	0.556299
Synaptic vesicle glycoprotein 2A OS=Mus musculus OX=10090 GN=Sv2a PE=1 SV=1	SV2A_MOUSE	Sv2a	0.0623439	0.550844
Serine/threonine-protein phosphatase 2B catalytic subunit beta isoform OS=Mus musculus OX=10090 GN=Ppp3cb PE=1 SV=2	PP2BB_MOUSE	Ppp3cb	0.00615393	0.550088
Casein kinase I isoform alpha OS=Mus musculus OX=10090 GN=Csnk1a1 PE=1 SV=2	KC1A_MOUSE	Csnk1a1	0.036694	0.549693
Cold shock domain-containing protein E1 OS=Mus musculus OX=10090 GN=Csde1 PE=1 SV=1	CSDE1_MOUSE	Csde1	0.0213603	0.547187
Histidine triad nucleotide-binding protein 1 OS=Mus musculus OX=10090 GN=Hint1 PE=1 SV=3	HINT1_MOUSE	Hint1	0.0437754	0.543131
Rho GTPase-activating protein 32 OS=Mus musculus OX=10090 GN=Arhgap32 PE=1 SV=2	RHG32_MOUSE	Arhgap32	0.0101675	0.542733
Calcium/calmodulin-dependent protein kinase type II subunit gamma OS=Mus musculus OX=10090 GN=Camk2g PE=1 SV=1	KCC2G_MOUSE	Camk2g	0.0447795	0.540424
Aquaporin-4 OS=Mus musculus OX=10090 GN=Aqp4 PE=1 SV=2	AQP4_MOUSE	Aqp4	0.000978056	0.540044
60S ribosomal protein L18a OS=Mus musculus OX=10090 GN=Rpl18a PE=1 SV=1	RL18A_MOUSE	Rpl18a	0.000942588	0.540017
Glial fibrillary acidic protein OS=Mus musculus OX=10090 GN=Gfap PE=1 SV=4	GFAP_MOUSE	Gfap	0.0128871	0.539306
Translationally-controlled tumor protein OS=Mus musculus OX=10090 GN=Tpt1 PE=1 SV=1	TCTP_MOUSE	Tpt1	0.00908018	0.538991
Microtubule-associated proteins 1A/1B light chain 3A OS=Mus musculus OX=10090 GN=Map1lc3a PE=1 SV=1	MLP3A_MOUSE	Map1lc3a	0.0837387	0.536085
Heterogeneous nuclear ribonucleoprotein A1 OS=Mus musculus OX=10090 GN=Hnrnpa1 PE=1 SV=2	ROA1_MOUSE	Hnrnpa1	0.00958092	0.53517
PDZ and LIM domain protein 5 OS=Mus musculus OX=10090 GN=Pdlim5 PE=1 SV=4	PDLI5_MOUSE	Pdlim5	0.00188843	0.533966
Neurochondrin OS=Mus musculus OX=10090 GN=Ncdn PE=1 SV=1	NCDN_MOUSE	Ncdn	0.00639221	0.532136
Regulatory-associated protein of mTOR OS=Mus musculus OX=10090 GN=Rptor PE=1 SV=1	RPTOR_MOUSE	Rptor	0.0765249	0.529754
Eukaryotic translation initiation factor 4B OS=Mus musculus OX=10090 GN=Eif4b PE=1 SV=1	IF4B_MOUSE	Eif4b	0.0418281	0.527035
Ras-related protein Rab-8A OS=Mus musculus OX=10090 GN=Rab8a PE=1 SV=2	RAB8A_MOUSE	Rab8a	0.0990678	0.525187
Collagen alpha-1(XVI) chain OS=Mus musculus OX=10090 GN=Col16a1 PE=1 SV=2	COGA1_MOUSE	Col16a1	0.0306506	0.523336
Mitochondrial pyruvate carrier 1 OS=Mus musculus OX=10090 GN=Mpc1 PE=1 SV=1	MPC1_MOUSE	Mpc1	0.0782994	0.521468
Cytoplasmic FMR1-interacting protein 2 OS=Mus musculus OX=10090 GN=Cyfip2 PE=1 SV=2	CYFP2_MOUSE	Cyfip2	0.00147362	0.521156
Keratin, type II cytoskeletal 5 OS=Mus musculus OX=10090 GN=Krt5 PE=1 SV=1	K2C5_MOUSE	Krt5	0.00414921	0.516409
Profilin-2 OS=Mus musculus OX=10090 GN=Pfn2 PE=1 SV=3	PROF2_MOUSE	Pfn2	0.00100745	0.513062
Regulator of G-protein signaling 14 OS=Mus musculus OX=10090 GN=Rgs14 PE=1 SV=2	RGS14_MOUSE	Rgs14	0.069553	0.512328
60S ribosomal protein L8 OS=Mus musculus OX=10090 GN=Rpl8 PE=1 SV=2	RL8_MOUSE	Rpl8	0.0468967	0.509591
IST1 homolog OS=Mus musculus OX=10090 GN=Ist1 PE=1 SV=1	IST1_MOUSE	Ist1	0.0352857	0.5087
Rho guanine nucleotide exchange factor 7 OS=Mus musculus OX=10090 GN=Arhgef7 PE=1 SV=2	ARHG7_MOUSE	Arhgef7	0.0107756	0.506377
CB1 cannabinoid receptor-interacting protein 1 OS=Mus musculus OX=10090 GN=Cnrip1 PE=1 SV=1	CNRP1_MOUSE	Cnrip1	0.00295044	0.506371
Vacuolar protein sorting-associated protein 51 homolog OS=Mus musculus OX=10090 GN=Vps51 PE=1 SV=2	VPS51_MOUSE	Vps51	0.0201999	0.506064
Trafficking protein particle complex subunit 5 OS=Mus musculus OX=10090 GN=Trappc5 PE=1 SV=1	TPPC5_MOUSE	Trappc5	0.0601907	0.498685
Signal transducing adapter molecule 1 OS=Mus musculus OX=10090 GN=Stam PE=1 SV=3	STAM1_MOUSE	Stam	0.0562197	0.495439
Proteasome subunit alpha type-6 OS=Mus musculus OX=10090 GN=Psma6 PE=1 SV=1	PSA6_MOUSE	Psma6	0.061738	0.492768
Glutathione S-transferase Mu 1 OS=Mus musculus OX=10090 GN=Gstm1 PE=1 SV=2	GSTM1_MOUSE	Gstm1	0.00708826	0.492258
NADH dehydrogenase [ubiquinone] 1 beta subcomplex subunit 11, mitochondrial OS=Mus musculus OX=10090 GN=Ndufb11 PE=1 SV=2	NDUBB_MOUSE	Ndufb11	0.0549922	0.490509
Ubiquitin-associated protein 2-like OS=Mus musculus OX=10090 GN=Ubap2l PE=1 SV=1	UBP2L_MOUSE	Ubap2l	0.0365973	0.489318
Gamma-aminobutyric acid receptor subunit alpha-1 OS=Mus musculus OX=10090 GN=Gabra1 PE=1 SV=1	GBRA1_MOUSE	Gabra1	0.0188562	0.48721
Arf-GAP domain and FG repeat-containing protein 1 OS=Mus musculus OX=10090 GN=Agfg1 PE=1 SV=2	AGFG1_MOUSE	Agfg1	0.0621201	0.483572
ATP-dependent RNA helicase DDX3X OS=Mus musculus OX=10090 GN=Ddx3x PE=1 SV=3	DDX3X_MOUSE	Ddx3x	0.00205649	0.479285
Guanine nucleotide-binding protein G(q) subunit alpha OS=Mus musculus OX=10090 GN=Gnaq PE=1 SV=4	GNAQ_MOUSE	Gnaq	0.00592084	0.478067
Arf-GAP domain and FG repeat-containing protein 2 OS=Mus musculus OX=10090 GN=Agfg2 PE=1 SV=1	AGFG2_MOUSE	Agfg2	0.0626711	0.475269
Neural Wiskott-Aldrich syndrome protein OS=Mus musculus OX=10090 GN=Wasl PE=1 SV=1	WASL_MOUSE	Wasl	0.0443673	0.474587
Actin-binding LIM protein 1 OS=Mus musculus OX=10090 GN=Ablim1 PE=1 SV=1	ABLM1_MOUSE	Ablim1	0.0404119	0.474341
Leucine-rich glioma-inactivated protein 1 OS=Mus musculus OX=10090 GN=Lgi1 PE=1 SV=1	LGI1_MOUSE	Lgi1	0.0229147	0.473014
Sodium- and chloride-dependent GABA transporter 1 OS=Mus musculus OX=10090 GN=Slc6a1 PE=1 SV=2	SC6A1_MOUSE	Slc6a1	0.0070698	0.471904
Wiskott-Aldrich syndrome protein family member 3 OS=Mus musculus OX=10090 GN=Wasf3 PE=1 SV=1	WASF3_MOUSE	Wasf3	0.0598557	0.47088
LIM zinc-binding domain-containing Nebulette OS=Mus musculus OX=10090 GN=Nebl PE=1 SV=1	LNEBL_MOUSE	Nebl	0.00264371	0.466717
Cytochrome b5 type B OS=Mus musculus OX=10090 GN=Cyb5b PE=1 SV=1	CYB5B_MOUSE	Cyb5b	0.00932757	0.466672
Segment polarity protein dishevelled homolog DVL-1 OS=Mus musculus OX=10090 GN=Dvl1 PE=1 SV=2	DVL1_MOUSE	Dvl1	0.000655936	0.463611
Cytochrome c oxidase subunit NDUFA4 OS=Mus musculus OX=10090 GN=Ndufa4 PE=1 SV=2	NDUA4_MOUSE	Ndufa4	0.00152611	0.462667
DnaJ homolog subfamily A member 2 OS=Mus musculus OX=10090 GN=Dnaja2 PE=1 SV=1	DNJA2_MOUSE	Dnaja2	0.00622125	0.461143
La-related protein 1 OS=Mus musculus OX=10090 GN=Larp1 PE=1 SV=3	LARP1_MOUSE	Larp1	0.0776874	0.459267
Phosphatase and actin regulator 1 OS=Mus musculus OX=10090 GN=Phactr1 PE=1 SV=1	PHAR1_MOUSE	Phactr1	0.0180797	0.452469
Endophilin-A1 OS=Mus musculus OX=10090 GN=Sh3gl2 PE=1 SV=2	SH3G2_MOUSE	Sh3gl2	0.00142975	0.452456
Protein SGT1 homolog OS=Mus musculus OX=10090 GN=Sugt1 PE=1 SV=3	SGT1_MOUSE	Sugt1	0.00807878	0.446786
Glutamate receptor 1 OS=Mus musculus OX=10090 GN=Gria1 PE=1 SV=1	GRIA1_MOUSE	Gria1	0.0783063	0.446283
Fragile X mental retardation syndrome-related protein 2 OS=Mus musculus OX=10090 GN=Fxr2 PE=1 SV=1	FXR2_MOUSE	Fxr2	0.0412885	0.445972
Traf2 and NCK-interacting protein kinase OS=Mus musculus OX=10090 GN=Tnik PE=1 SV=2	TNIK_MOUSE	Tnik	0.00306647	0.44534
Protein Shroom2 OS=Mus musculus OX=10090 GN=Shroom2 PE=1 SV=1	SHRM2_MOUSE	Shroom2	0.0125532	0.444806
LIM and SH3 domain protein 1 OS=Mus musculus OX=10090 GN=Lasp1 PE=1 SV=1	LASP1_MOUSE	Lasp1	0.000679171	0.441648
Erbin OS=Mus musculus OX=10090 GN=Erbin PE=1 SV=3	ERBIN_MOUSE	Erbin	0.00142362	0.441467
Cathepsin B OS=Mus musculus OX=10090 GN=Ctsb PE=1 SV=2	CATB_MOUSE	Ctsb	0.0191345	0.440211
Synaptosomal-associated protein 47 OS=Mus musculus OX=10090 GN=Snap47 PE=1 SV=1	SNP47_MOUSE	Snap47	0.0119011	0.433663
Secretory carrier-associated membrane protein 1 OS=Mus musculus OX=10090 GN=Scamp1 PE=1 SV=1	SCAM1_MOUSE	Scamp1	0.0889265	0.431579
Metabotropic glutamate receptor 5 OS=Mus musculus OX=10090 GN=Grm5 PE=1 SV=2	GRM5_MOUSE	Grm5	0.103953	0.429083
Glutamate receptor 2 OS=Mus musculus OX=10090 GN=Gria2 PE=1 SV=3	GRIA2_MOUSE	Gria2	0.00567068	0.427524
SH3 domain-binding glutamic acid-rich-like protein 2 OS=Mus musculus OX=10090 GN=Sh3bgrl2 PE=1 SV=1	SH3L2_MOUSE	Sh3bgrl2	8.43801e-05	0.426545
Cytochrome c oxidase subunit 6C OS=Mus musculus OX=10090 GN=Cox6c PE=1 SV=3	COX6C_MOUSE	Cox6c	0.0385045	0.425101
Rabenosyn-5 OS=Mus musculus OX=10090 GN=Rbsn PE=1 SV=1	RBNS5_MOUSE	Rbsn	0.00154714	0.423801
Serine/threonine-protein phosphatase PP1-beta catalytic subunit OS=Mus musculus OX=10090 GN=Ppp1cb PE=1 SV=3	PP1B_MOUSE	Ppp1cb	0.00513153	0.419122
Rho GTPase-activating protein 39 OS=Mus musculus OX=10090 GN=Arhgap39 PE=1 SV=2	RHG39_MOUSE	Arhgap39	0.0251834	0.418235
Actin-related protein 3B OS=Mus musculus OX=10090 GN=Actr3b PE=1 SV=1	ARP3B_MOUSE	Actr3b	0.0254797	0.416716
Mitochondrial pyruvate carrier 2 OS=Mus musculus OX=10090 GN=Mpc2 PE=1 SV=1	MPC2_MOUSE	Mpc2	0.0012443	0.416453
Protein-tyrosine kinase 2-beta OS=Mus musculus OX=10090 GN=Ptk2b PE=1 SV=2	FAK2_MOUSE	Ptk2b	0.00955775	0.412933
Tight junction protein ZO-1 OS=Mus musculus OX=10090 GN=Tjp1 PE=1 SV=2	ZO1_MOUSE	Tjp1	3.51446e-05	0.410707
Angiomotin OS=Mus musculus OX=10090 GN=Amot PE=1 SV=3	AMOT_MOUSE	Amot	0.0306566	0.407699
Mitogen-activated protein kinase 10 OS=Mus musculus OX=10090 GN=Mapk10 PE=1 SV=2	MK10_MOUSE	Mapk10	0.00441886	0.402282
Synaptogyrin-3 OS=Mus musculus OX=10090 GN=Syngr3 PE=1 SV=1	SNG3_MOUSE	Syngr3	0.000710726	0.399433
60S ribosomal protein L5 OS=Mus musculus OX=10090 GN=Rpl5 PE=1 SV=3	RL5_MOUSE	Rpl5	0.0249947	0.397345
Actin, aortic smooth muscle OS=Mus musculus OX=10090 GN=Acta2 PE=1 SV=1	ACTA_MOUSE	Acta2	0.0881153	0.396255
Epidermal growth factor receptor substrate 15-like 1 OS=Mus musculus OX=10090 GN=Eps15l1 PE=1 SV=3	EP15R_MOUSE	Eps15l1	0.0100871	0.396227
ELAV-like protein 1 OS=Mus musculus OX=10090 GN=Elavl1 PE=1 SV=2	ELAV1_MOUSE	Elavl1	0.0644782	0.394838
Abl interactor 1 OS=Mus musculus OX=10090 GN=Abi1 PE=1 SV=3	ABI1_MOUSE	Abi1	0.000542887	0.391892
Dual specificity protein phosphatase 3 OS=Mus musculus OX=10090 GN=Dusp3 PE=1 SV=1	DUS3_MOUSE	Dusp3	0.0133923	0.390886
Glutamate receptor 3 OS=Mus musculus OX=10090 GN=Gria3 PE=1 SV=2	GRIA3_MOUSE	Gria3	0.0305425	0.389559
RuvB-like 2 OS=Mus musculus OX=10090 GN=Ruvbl2 PE=1 SV=3	RUVB2_MOUSE	Ruvbl2	0.0980097	0.38813
Synaptoporin OS=Mus musculus OX=10090 GN=Synpr PE=1 SV=1	SYNPR_MOUSE	Synpr	0.00332023	0.387584
Tripartite motif-containing protein 2 OS=Mus musculus OX=10090 GN=Trim2 PE=1 SV=1	TRIM2_MOUSE	Trim2	0.0861983	0.384579
G-protein coupled receptor 37-like 1 OS=Mus musculus OX=10090 GN=Gpr37l1 PE=1 SV=2	G37L1_MOUSE	Gpr37l1	0.00254761	0.383612
Segment polarity protein dishevelled homolog DVL-3 OS=Mus musculus OX=10090 GN=Dvl3 PE=1 SV=2	DVL3_MOUSE	Dvl3	9.73935e-06	0.380523
[Protein ADP-ribosylarginine] hydrolase OS=Mus musculus OX=10090 GN=Adprh PE=1 SV=1	ADPRH_MOUSE	Adprh	0.0347777	0.377545
WAS/WASL-interacting protein family member 3 OS=Mus musculus OX=10090 GN=Wipf3 PE=1 SV=1	WIPF3_MOUSE	Wipf3	0.00184255	0.369098
Dynactin subunit 2 OS=Mus musculus OX=10090 GN=Dctn2 PE=1 SV=3	DCTN2_MOUSE	Dctn2	0.0372776	0.366827
RasGAP-activating-like protein 1 OS=Mus musculus OX=10090 GN=Rasal1 PE=1 SV=2	RASL1_MOUSE	Rasal1	0.00446687	0.364291
Cytoplasmic FMR1-interacting protein 1 OS=Mus musculus OX=10090 GN=Cyfip1 PE=1 SV=1	CYFP1_MOUSE	Cyfip1	0.0578589	0.364256
Protein ELFN1 OS=Mus musculus OX=10090 GN=Elfn1 PE=2 SV=1	ELFN1_MOUSE	Elfn1	0.000402137	0.362729
Connector enhancer of kinase suppressor of ras 2 OS=Mus musculus OX=10090 GN=Cnksr2 PE=1 SV=1	CNKR2_MOUSE	Cnksr2	0.00062314	0.356041
40S ribosomal protein S23 OS=Mus musculus OX=10090 GN=Rps23 PE=1 SV=3	RS23_MOUSE	Rps23	0.00456395	0.355961
Focal adhesion kinase 1 OS=Mus musculus OX=10090 GN=Ptk2 PE=1 SV=3	FAK1_MOUSE	Ptk2	0.008036	0.343032
IQ motif and SEC7 domain-containing protein 1 OS=Mus musculus OX=10090 GN=Iqsec1 PE=1 SV=2	IQEC1_MOUSE	Iqsec1	0.000119065	0.34094
Histone H1.0 OS=Mus musculus OX=10090 GN=H1f0 PE=2 SV=4	H10_MOUSE	H1f0	0.0228008	0.340395
ATP synthase-coupling factor 6, mitochondrial OS=Mus musculus OX=10090 GN=Atp5pf PE=1 SV=1	ATP5J_MOUSE	Atp5pf	0.0186175	0.337609
GPN-loop GTPase 1 OS=Mus musculus OX=10090 GN=Gpn1 PE=1 SV=1	GPN1_MOUSE	Gpn1	0.00326434	0.337017
Rho GTPase-activating protein 33 OS=Mus musculus OX=10090 GN=Arhgap33 PE=1 SV=1	RHG33_MOUSE	Arhgap33	0.0341271	0.335481
Fermitin family homolog 2 OS=Mus musculus OX=10090 GN=Fermt2 PE=1 SV=1	FERM2_MOUSE	Fermt2	0.00747223	0.328682
Phosphatidylinositol-binding clathrin assembly protein OS=Mus musculus OX=10090 GN=Picalm PE=1 SV=1	PICAL_MOUSE	Picalm	0.00086285	0.328246
Junctional protein associated with coronary artery disease OS=Mus musculus OX=10090 GN=Jcad PE=1 SV=2	JCAD_MOUSE	Jcad	0.000139105	0.327476
Phospholipid phosphatase-related protein type 4 OS=Mus musculus OX=10090 GN=Plppr4 PE=1 SV=2	PLPR4_MOUSE	Plppr4	0.00020392	0.321529
Endophilin-A2 OS=Mus musculus OX=10090 GN=Sh3gl1 PE=1 SV=1	SH3G1_MOUSE	Sh3gl1	0.000957176	0.321034
Rho guanine nucleotide exchange factor 9 OS=Mus musculus OX=10090 GN=Arhgef9 PE=1 SV=1	ARHG9_MOUSE	Arhgef9	0.0396582	0.31829
Tyrosine-protein phosphatase non-receptor type 3 OS=Mus musculus OX=10090 GN=Ptpn3 PE=1 SV=1	PTN3_MOUSE	Ptpn3	0.0520698	0.317907
Voltage-dependent calcium channel gamma-3 subunit OS=Mus musculus OX=10090 GN=Cacng3 PE=1 SV=2	CCG3_MOUSE	Cacng3	0.00151582	0.30867
WD repeat-containing protein 47 OS=Mus musculus OX=10090 GN=Wdr47 PE=1 SV=2	WDR47_MOUSE	Wdr47	0.002653	0.30817
Disks large homolog 1 OS=Mus musculus OX=10090 GN=Dlg1 PE=1 SV=1	DLG1_MOUSE	Dlg1	3.30416e-06	0.307307
Voltage-dependent calcium channel gamma-8 subunit OS=Mus musculus OX=10090 GN=Cacng8 PE=1 SV=1	CCG8_MOUSE	Cacng8	0.0419987	0.304308
Eukaryotic translation initiation factor 4 gamma 2 OS=Mus musculus OX=10090 GN=Eif4g2 PE=1 SV=2	IF4G2_MOUSE	Eif4g2	8.0349e-05	0.303109
Segment polarity protein dishevelled homolog DVL-2 OS=Mus musculus OX=10090 GN=Dvl2 PE=1 SV=2	DVL2_MOUSE	Dvl2	0.000138126	0.302073
Intersectin-1 OS=Mus musculus OX=10090 GN=Itsn1 PE=1 SV=2	ITSN1_MOUSE	Itsn1	0.00362085	0.295056
Amyloid-beta A4 precursor protein-binding family B member 1 OS=Mus musculus OX=10090 GN=Apbb1 PE=1 SV=3	APBB1_MOUSE	Apbb1	0.0135112	0.289219
Brain-specific angiogenesis inhibitor 1-associated protein 2 OS=Mus musculus OX=10090 GN=Baiap2 PE=1 SV=2	BAIP2_MOUSE	Baiap2	4.85003e-05	0.286528
Src substrate cortactin OS=Mus musculus OX=10090 GN=Cttn PE=1 SV=2	SRC8_MOUSE	Cttn	4.09778e-05	0.279638
PEX5-related protein OS=Mus musculus OX=10090 GN=Pex5l PE=1 SV=2	PEX5R_MOUSE	Pex5l	0.000798457	0.278195
Adhesion G protein-coupled receptor B2 OS=Mus musculus OX=10090 GN=Adgrb2 PE=1 SV=2	AGRB2_MOUSE	Adgrb2	0.0567284	0.277937
Drebrin-like protein OS=Mus musculus OX=10090 GN=Dbnl PE=1 SV=2	DBNL_MOUSE	Dbnl	7.83861e-05	0.275262
Neuron navigator 1 OS=Mus musculus OX=10090 GN=Nav1 PE=1 SV=2	NAV1_MOUSE	Nav1	0.00265127	0.270881
Annexin A5 OS=Mus musculus OX=10090 GN=Anxa5 PE=1 SV=1	ANXA5_MOUSE	Anxa5	0.100072	0.267088
Protein shisa-7 OS=Mus musculus OX=10090 GN=Shisa7 PE=1 SV=3	SHSA7_MOUSE	Shisa7	0.00519015	0.265519
Rap guanine nucleotide exchange factor 2 OS=Mus musculus OX=10090 GN=Rapgef2 PE=1 SV=2	RPGF2_MOUSE	Rapgef2	0.00463377	0.261629
Probable ATP-dependent RNA helicase DDX17 OS=Mus musculus OX=10090 GN=Ddx17 PE=1 SV=1	DDX17_MOUSE	Ddx17	0.0526912	0.259602
Abl interactor 2 OS=Mus musculus OX=10090 GN=Abi2 PE=1 SV=1	ABI2_MOUSE	Abi2	0.0019706	0.258137
Glycogen synthase kinase-3 beta OS=Mus musculus OX=10090 GN=Gsk3b PE=1 SV=2	GSK3B_MOUSE	Gsk3b	0.00361663	0.257576
Myosin light chain kinase, smooth muscle OS=Mus musculus OX=10090 GN=Mylk PE=1 SV=3	MYLK_MOUSE	Mylk	0.0280046	0.25029
Leucine zipper putative tumor suppressor 3 OS=Mus musculus OX=10090 GN=Lzts3 PE=1 SV=1	LZTS3_MOUSE	Lzts3	0.000940184	0.249569
Leucine-rich repeat-containing protein 7 OS=Mus musculus OX=10090 GN=Lrrc7 PE=1 SV=2	LRRC7_MOUSE	Lrrc7	8.10683e-07	0.247506
Glycogen synthase kinase-3 alpha OS=Mus musculus OX=10090 GN=Gsk3a PE=1 SV=2	GSK3A_MOUSE	Gsk3a	0.000214201	0.241363
Disks large homolog 2 OS=Mus musculus OX=10090 GN=Dlg2 PE=1 SV=2	DLG2_MOUSE	Dlg2	3.64491e-06	0.230757
Disks large homolog 4 OS=Mus musculus OX=10090 GN=Dlg4 PE=1 SV=1	DLG4_MOUSE	Dlg4	4.91828e-09	0.222751
Ras/Rap GTPase-activating protein SynGAP OS=Mus musculus OX=10090 GN=Syngap1 PE=1 SV=2	SYGP1_MOUSE	Syngap1	1.08428e-06	0.222498
Glutamate receptor ionotropic, NMDA 1 OS=Mus musculus OX=10090 GN=Grin1 PE=1 SV=1	NMDZ1_MOUSE	Grin1	0.000755016	0.22222
Disks large-associated protein 2 OS=Mus musculus OX=10090 GN=Dlgap2 PE=1 SV=2	DLGP2_MOUSE	Dlgap2	2.00388e-06	0.220852
Dedicator of cytokinesis protein 4 OS=Mus musculus OX=10090 GN=Dock4 PE=1 SV=1	DOCK4_MOUSE	Dock4	0.000427338	0.2083
F-box/LRR-repeat protein 16 OS=Mus musculus OX=10090 GN=Fbxl16 PE=1 SV=1	FXL16_MOUSE	Fbxl16	8.58611e-07	0.204495
Ankyrin repeat and sterile alpha motif domain-containing protein 1B OS=Mus musculus OX=10090 GN=Anks1b PE=1 SV=3	ANS1B_MOUSE	Anks1b	9.20762e-06	0.202389
SLIT and NTRK-like protein 5 OS=Mus musculus OX=10090 GN=Slitrk5 PE=2 SV=1	SLIK5_MOUSE	Slitrk5	2.95282e-05	0.200153
SH3 and multiple ankyrin repeat domains protein 2 OS=Mus musculus OX=10090 GN=Shank2 PE=1 SV=2	SHAN2_MOUSE	Shank2	2.11145e-06	0.199217
Vigilin OS=Mus musculus OX=10090 GN=Hdlbp PE=1 SV=1	VIGLN_MOUSE	Hdlbp	0.00845627	0.194145
CCR4-NOT transcription complex subunit 1 OS=Mus musculus OX=10090 GN=Cnot1 PE=1 SV=2	CNOT1_MOUSE	Cnot1	0.000257388	0.192183
Protein phosphatase 1 regulatory subunit 12A OS=Mus musculus OX=10090 GN=Ppp1r12a PE=1 SV=2	MYPT1_MOUSE	Ppp1r12a	0.000622003	0.191832
Breast carcinoma-amplified sequence 3 homolog OS=Mus musculus OX=10090 GN=Bcas3 PE=1 SV=2	BCAS3_MOUSE	Bcas3	0.00124971	0.189205
Arf-GAP with SH3 domain, ANK repeat and PH domain-containing protein 1 OS=Mus musculus OX=10090 GN=Asap1 PE=1 SV=2	ASAP1_MOUSE	Asap1	3.55989e-06	0.18669
NCK-interacting protein with SH3 domain OS=Mus musculus OX=10090 GN=Nckipsd PE=1 SV=2	SPN90_MOUSE	Nckipsd	0.000782417	0.185958
ATP-dependent RNA helicase DDX3Y OS=Mus musculus OX=10090 GN=Ddx3y PE=1 SV=2	DDX3Y_MOUSE	Ddx3y	0.0765601	0.183982
IQ motif and SEC7 domain-containing protein 2 OS=Mus musculus OX=10090 GN=Iqsec2 PE=1 SV=3	IQEC2_MOUSE	Iqsec2	1.81876e-06	0.18381
Breast cancer anti-estrogen resistance protein 1 OS=Mus musculus OX=10090 GN=Bcar1 PE=1 SV=2	BCAR1_MOUSE	Bcar1	0.000174545	0.177909
Disks large-associated protein 4 OS=Mus musculus OX=10090 GN=Dlgap4 PE=1 SV=1	DLGP4_MOUSE	Dlgap4	2.82714e-06	0.176476
Protein phosphatase 1 regulatory subunit 29 OS=Mus musculus OX=10090 GN=Elfn2 PE=1 SV=1	PPR29_MOUSE	Elfn2	1.40043e-05	0.174547
WASH complex subunit 5 OS=Mus musculus OX=10090 GN=Washc5 PE=1 SV=2	WASC5_MOUSE	Washc5	4.6935e-05	0.173376
Glutamate receptor ionotropic, NMDA 2B OS=Mus musculus OX=10090 GN=Grin2b PE=1 SV=3	NMDE2_MOUSE	Grin2b	1.34797e-07	0.172722
Disks large homolog 3 OS=Mus musculus OX=10090 GN=Dlg3 PE=1 SV=1	DLG3_MOUSE	Dlg3	2.47405e-06	0.163323
Disks large-associated protein 3 OS=Mus musculus OX=10090 GN=Dlgap3 PE=1 SV=1	DLGP3_MOUSE	Dlgap3	1.42727e-06	0.152581
Glutamate receptor ionotropic, NMDA 2A OS=Mus musculus OX=10090 GN=Grin2a PE=1 SV=2	NMDE1_MOUSE	Grin2a	4.27353e-07	0.147514
Trinucleotide repeat-containing gene 6B protein OS=Mus musculus OX=10090 GN=Tnrc6b PE=1 SV=2	TNR6B_MOUSE	Tnrc6b	0.00335906	0.14449
Calpain-2 catalytic subunit OS=Mus musculus OX=10090 GN=Capn2 PE=1 SV=4	CAN2_MOUSE	Capn2	1.19191e-05	0.139057
Disks large-associated protein 1 OS=Mus musculus OX=10090 GN=Dlgap1 PE=1 SV=3	DLGP1_MOUSE	Dlgap1	1.18359e-06	0.134543
Prickle-like protein 2 OS=Mus musculus OX=10090 GN=Prickle2 PE=1 SV=3	PRIC2_MOUSE	Prickle2	1.7636e-06	0.134185
Brain-enriched guanylate kinase-associated protein OS=Mus musculus OX=10090 GN=Begain PE=1 SV=2	BEGIN_MOUSE	Begain	1.0797e-06	0.134103
SH3 and multiple ankyrin repeat domains protein 1 OS=Mus musculus OX=10090 GN=Shank1 PE=1 SV=1	SHAN1_MOUSE	Shank1	8.14841e-08	0.129117
E3 ubiquitin-protein ligase TRIM9 OS=Mus musculus OX=10090 GN=Trim9 PE=1 SV=2	TRIM9_MOUSE	Trim9	0.000127759	0.121518
Rho GTPase-activating protein 44 OS=Mus musculus OX=10090 GN=Arhgap44 PE=1 SV=1	RHG44_MOUSE	Arhgap44	7.61473e-06	0.120301
Triple functional domain protein OS=Mus musculus OX=10090 GN=Trio PE=1 SV=3	TRIO_MOUSE	Trio	6.75966e-06	0.119433
Adhesion G protein-coupled receptor B3 OS=Mus musculus OX=10090 GN=Adgrb3 PE=1 SV=2	AGRB3_MOUSE	Adgrb3	2.14218e-06	0.11603
Arf-GAP with SH3 domain, ANK repeat and PH domain-containing protein 2 OS=Mus musculus OX=10090 GN=Asap2 PE=1 SV=3	ASAP2_MOUSE	Asap2	7.29661e-05	0.114085
Homer protein homolog 1 OS=Mus musculus OX=10090 GN=Homer1 PE=1 SV=2	HOME1_MOUSE	Homer1	1.99573e-06	0.113004
Proline-rich protein 7 OS=Mus musculus OX=10090 GN=Prr7 PE=1 SV=1	PRR7_MOUSE	Prr7	0.000321815	0.109941
SH3 domain-containing kinase-binding protein 1 OS=Mus musculus OX=10090 GN=Sh3kbp1 PE=1 SV=1	SH3K1_MOUSE	Sh3kbp1	4.47903e-06	0.0941866
Cyclin-dependent kinase-like 5 OS=Mus musculus OX=10090 GN=Cdkl5 PE=1 SV=1	CDKL5_MOUSE	Cdkl5	8.70203e-07	0.0905413
Tight junction protein ZO-2 OS=Mus musculus OX=10090 GN=Tjp2 PE=1 SV=2	ZO2_MOUSE	Tjp2	8.24576e-06	0.0876555
Immunoglobulin-like domain-containing receptor 2 OS=Mus musculus OX=10090 GN=Ildr2 PE=1 SV=2	ILDR2_MOUSE	Ildr2	1.20856e-05	0.0821878
Adhesion G protein-coupled receptor B1 OS=Mus musculus OX=10090 GN=Adgrb1 PE=1 SV=1	AGRB1_MOUSE	Adgrb1	1.67487e-05	0.0715057
Disabled homolog 2-interacting protein OS=Mus musculus OX=10090 GN=Dab2ip PE=1 SV=1	DAB2P_MOUSE	Dab2ip	5.29757e-08	0.0670572
SH3 and multiple ankyrin repeat domains protein 3 OS=Mus musculus OX=10090 GN=Shank3 PE=1 SV=3	SHAN3_MOUSE	Shank3	3.39913e-07	0.0630165
Kalirin OS=Mus musculus OX=10090 GN=Kalrn PE=1 SV=1	KALRN_MOUSE	Kalrn	3.20153e-08	0.0555906
Ubiquitin carboxyl-terminal hydrolase CYLD OS=Mus musculus OX=10090 GN=Cyld PE=1 SV=2	CYLD_MOUSE	Cyld	3.55304e-06	0.0552853
Citron Rho-interacting kinase OS=Mus musculus OX=10090 GN=Cit PE=1 SV=3	CTRO_MOUSE	Cit	7.82825e-07	0.0284382
Spermatogenesis-associated protein 2 OS=Mus musculus OX=10090 GN=Spata2 PE=1 SV=1	SPAT2_MOUSE	Spata2	3.3983e-05	0.0229496
